# Supplementary material for: Multi-Faceted Effects of ST6Gal1 Expression on Precursor B-Lineage Acute Lymphoblastic Leukemia
Source: Front Oncol. 2022 Mar 16;12:828041. doi: 10.3389/fonc.2022.828041 (PMC8967368; doi:10.3389/fonc.2022.828041)
Supplement: Supplementary Table 2 — US7 OE EV ST6Gal1 RNA-seq data. [file Table_2.xlsx]

## Sheet: DE analysis parameters used
There are 484 genes meeting the default criteria which are differntially expressed in the current comparison.
There are 296 genes up-regulated and 188 genes down-regulated
Selected baseline group is : EV
Selected treatment group is : OE
Selected genome build is: hg38
FoldChange used for DE analysis criteria is: 2
p.value used for DE analysis criteria is: 0.05
rpkm cutoff = 1.0

## Sheet: DE analysis 
Gene_Symbol	logFC	PValue	FDR	log(FDR)	log(FDR)	mean rpkm	default.set	rpkm.US7_OE3_CRRA200011060.1a_HV2YJDSXX_L1_1Aligned.sortedByCoord.out.bam	rpkm.US7_EV3_CRRA200011057.1a_HV2YJDSXX_L1_1Aligned.sortedByCoord.out.bam	rpkm.US7_OE2_CRRA200011059.1a_HV2YJDSXX_L1_1Aligned.sortedByCoord.out.bam	rpkm.US7_OE1_CRRA200011058.1a_HV2YJDSXX_L1_1Aligned.sortedByCoord.out.bam	rpkm.US7_EV1_CRRA200011055.1a_HV2YJDSXX_L1_1Aligned.sortedByCoord.out.bam	rpkm.US7_EV2_CRRA200011056.1a_HV2YJDSXX_L1_1Aligned.sortedByCoord.out.bam
A1BG	0.281127	0.194386	0.349301	-0.4568	0.4568	1.7	no change	2.6	1.4	1.5	1.5	1.6	1.6
A2M	-1.36794	6.84352e-11	1.39363e-09	-8.85585	8.85585	1.08333	down-regulated	0.8	1.3	0.5	0.5	1.7	1.7
AAAS	-0.0800952	0.500215	0.66156	-0.179431	0.179431	11.6	no change	12.8	11.2	11.3	9.8	12.1	12.4
AACS	0.462858	0.000188664	0.00119738	-2.92177	2.92177	1.06667	no change	1.2	0.9	1.3	1.2	0.9	0.9
AAGAB	0.150648	0.14172	0.278407	-0.55532	0.55532	11.3667	no change	12	10.9	11.8	12.1	10.2	11.2
AAK1	0.252983	0.0304049	0.08601	-1.06545	1.06545	4.53333	no change	4.2	4.5	5	5.6	4	3.9
AAMDC	-0.0524344	0.830989	0.905856	-0.0429406	0.0429406	3.41667	no change	3.9	3.4	3.8	2.4	3.8	3.2
AAMP	-0.350139	0.00857915	0.0311627	-1.50637	1.50637	20.3667	no change	20	21.7	20	13.8	23.4	23.3
AAR2	0.443335	6.1569e-05	0.000445095	-3.35155	3.35155	11.5833	no change	13.5	8.9	13.3	13.3	9.8	10.7
AARS	0.89125	6.19117e-20	2.91126e-18	-17.5359	17.5359	116.267	no change	149.7	84.6	159.4	144.4	80.8	78.7
AARS2	-0.324708	0.00442206	0.0180245	-1.74414	1.74414	6.48333	no change	6	7.4	5.9	5.4	6.9	7.3
AASDH	-0.111656	0.471752	0.634811	-0.197355	0.197355	3.31667	no change	2.7	3.6	2.9	3.9	3.2	3.6
AASDHPPT	-0.135624	0.194549	0.349411	-0.456663	0.456663	7.43333	no change	7.3	7.2	6.8	7.2	8	8.1
AATF	-0.0768837	0.452036	0.616429	-0.210117	0.210117	23.3667	no change	22.9	24.4	25.1	20.3	23.9	23.6
ABCA1	0.283343	0.00952477	0.0340241	-1.46821	1.46821	8.91667	no change	8.8	7.3	9.6	11	8.6	8.2
ABCA2	-0.470304	7.34449e-06	6.53862e-05	-4.18451	4.18451	3.6	no change	3.2	4.2	3	2.9	4.3	4
ABCA7	0.482671	5.83627e-06	5.32888e-05	-4.27336	4.27336	5.5	no change	7.1	4.5	6.3	5.9	4.7	4.5
ABCA9	-1.29313	4.05468e-14	1.21582e-12	-11.9151	11.9151	2.1	down-regulated	1.3	2.7	0.9	1.5	3.5	2.7
ABCB10	-0.390431	0.000155555	0.00101018	-2.9956	2.9956	10.3	no change	9.4	11.3	8.3	9.1	11.8	11.9
ABCB4	0.633114	5.49353e-08	7.32353e-07	-6.13528	6.13528	4.71667	no change	5.3	3.6	5.6	6.3	3.5	4
ABCB7	0.0323404	0.770449	0.864809	-0.0630796	0.0630796	15.4167	no change	14.7	15.2	16.2	15.9	14.2	16.3
ABCB8	-0.232049	0.0795462	0.181203	-0.741834	0.741834	1.75	no change	1.8	1.9	1.5	1.6	1.9	1.8
ABCC1	-0.179891	0.0600793	0.146585	-0.83391	0.83391	22.45	no change	20.2	23.4	21.8	21.2	25.1	23
ABCC10	0.383918	0.0196605	0.0612889	-1.21262	1.21262	1.26667	no change	1.6	1.3	1.4	1.3	1.1	0.9
ABCC4	-0.0302418	0.885169	0.938748	-0.0274508	0.0274508	1.08333	no change	1.1	0.9	1	1.1	1.3	1.1
ABCC5	0.229248	0.0650315	0.156011	-0.806845	0.806845	2.13333	no change	2.1	2	2.2	2.6	2	1.9
ABCD1	-0.239346	0.0500589	0.127961	-0.892921	0.892921	8.58333	no change	8.7	9.3	8.1	6.9	10	8.5
ABCD3	-0.347115	0.00144452	0.00703228	-2.1529	2.1529	5.06667	no change	4.3	5.4	4.3	4.8	5.6	6
ABCD4	-0.0677542	0.541851	0.69607	-0.157347	0.157347	4.51667	no change	4.9	4.5	4.2	4.2	4.8	4.5
ABCE1	-0.541023	7.28534e-08	9.52805e-07	-6.021	6.021	15.6167	no change	11.7	18.5	12.4	14.1	17.9	19.1
ABCF1	-0.123579	0.200396	0.357032	-0.447293	0.447293	29.4667	no change	26	31.4	29.3	29.3	30.9	29.9
ABCF2	-0.389416	4.75229e-05	0.000353537	-3.45156	3.45156	12.7667	no change	10.9	14.7	11.3	11	14.2	14.5
ABCF3	-0.0902803	0.410644	0.580819	-0.235959	0.235959	6.96667	no change	7.1	7.6	6.8	6.4	7.1	6.8
ABCG1	1.4425	4.97354e-15	1.57826e-13	-12.8018	12.8018	0.883333	up-regulated	1.4	0.5	1.3	1.2	0.5	0.4
ABHD10	0.127243	0.214856	0.374567	-0.426471	0.426471	14.4167	no change	15.3	13.3	15.3	14.6	13.5	14.5
ABHD11	0.749824	0.015791	0.0514028	-1.28901	1.28901	0.866667	no change	1.5	0.5	0.9	0.9	0.4	1
ABHD12	0.00676209	0.944916	0.973924	-0.011475	0.011475	11.8833	no change	12.4	11.3	12.1	11.3	12.5	11.7
ABHD13	0.202388	0.10246	0.219624	-0.658321	0.658321	4.85	no change	4.6	4.4	5.1	5.8	4.6	4.6
ABHD14A	0.377714	0.116844	0.242377	-0.615508	0.615508	0.883333	no change	1.1	0.6	0.9	1	0.8	0.9
ABHD14B	0.610746	2.12615e-07	2.54867e-06	-5.59369	5.59369	7.96667	no change	9.7	6.3	10.1	9.1	6.7	5.9
ABHD15	-0.214351	0.0293636	0.0838207	-1.07665	1.07665	14.5	no change	13.2	14.9	13.2	13.9	16.2	15.6
ABHD16B	-0.394359	0.0316356	0.0889081	-1.05106	1.05106	3.93333	no change	3.1	4.1	3.9	3.2	4.9	4.4
ABHD17A	-0.183773	0.191319	0.345409	-0.461666	0.461666	11.5667	no change	12.6	11.8	11.8	8.1	12.4	12.7
ABHD17B	-0.296921	0.00157769	0.00757014	-2.1209	2.1209	32.0833	no change	30.3	36	28.9	27.3	34.3	35.7
ABHD17C	0.00531928	0.964168	0.983889	-0.00705379	0.00705379	7.8	no change	7.7	7.2	7.7	8.1	8.3	7.8
ABHD18	-0.0537227	0.678514	0.802106	-0.0957682	0.0957682	4.53333	no change	4.5	5.1	3.8	5.1	4.3	4.4
ABHD2	0.005977	0.957911	0.981731	-0.00800762	0.00800762	13.8	no change	12.5	14.3	14.4	14.6	13.4	13.6
ABHD3	0.0109393	0.917829	0.957538	-0.0188441	0.0188441	8.18333	no change	9.2	7.7	7.8	7.7	8	8.7
ABHD4	-0.202976	0.0330044	0.0918318	-1.03701	1.03701	54.5833	no change	47.9	57.7	51.7	52.7	60	57.5
ABHD5	-0.224128	0.199121	0.355278	-0.449431	0.449431	2.08333	no change	2	2.3	1.6	2.1	2.3	2.2
ABHD6	0.518792	0.00142508	0.00695071	-2.15797	2.15797	1.88333	no change	2.2	1.6	2.2	2.3	1.4	1.6
ABHD8	0.164729	0.190147	0.343876	-0.463599	0.463599	11.2167	no change	13.1	10.3	12.3	10.2	10.6	10.8
ABI1	0.0428259	0.654011	0.784616	-0.105343	0.105343	46.0333	no change	46.9	43.4	44.9	48.5	44.9	47.6
ABI2	-0.0523717	0.57878	0.726195	-0.138947	0.138947	4.98333	no change	4.7	5.3	4.7	5.3	5	4.9
ABI3	0.0452267	0.808234	0.890435	-0.050398	0.050398	4.46667	no change	6.2	4.5	4.2	3.3	4.5	4.1
ABL1	-0.271049	0.00394108	0.0163671	-1.78603	1.78603	26.1167	no change	23.7	28.7	24.3	23.1	29.4	27.5
ABL2	-0.141161	0.163606	0.307896	-0.511596	0.511596	4.4	no change	3.9	4.7	4.3	4.4	4.8	4.3
ABLIM1	-1.24922	8.88553e-22	4.81261e-20	-19.3176	19.3176	2.4	down-regulated	1.3	3.1	1.4	1.6	3.7	3.3
ABR	0.416146	0.000259278	0.00158618	-2.79965	2.79965	2.68333	no change	2.8	2.3	3.1	3.3	2.4	2.2
ABRACL	0.0454295	0.6768	0.800839	-0.0964549	0.0964549	88.7167	no change	95.6	82.8	89.8	85.2	78.8	100.1
ABT1	0.31951	0.00364321	0.0153696	-1.81334	1.81334	11.9333	no change	14.3	10.4	12.6	12.9	11.4	10
ABTB1	0.677816	5.20042e-08	6.97773e-07	-6.15629	6.15629	4.8	no change	6.5	3.9	6	5.3	3.8	3.3
AC011043.1	0.169863	0.617457	0.757713	-0.120495	0.120495	0.833333	no change	0.6	0.9	0.7	1.3	0.8	0.7
AC240274.1	0.141138	0.347578	0.520776	-0.283349	0.283349	4	no change	3.9	4	3.6	5.1	3.7	3.7
ACAA1	-0.179492	0.161606	0.305132	-0.515512	0.515512	3.36667	no change	3.5	3.3	3.2	2.8	3.6	3.8
ACAA2	-0.339327	0.0027761	0.0122033	-1.91352	1.91352	9.15	no change	8.1	9.2	7.3	8.9	10.9	10.5
ACACA	-0.441407	1.63841e-05	0.000134626	-3.87087	3.87087	5.85	no change	4.5	6.9	5	5.4	7	6.3
ACACB	0.281479	0.0345289	0.0951777	-1.02146	1.02146	1	no change	1	0.9	1.1	1.2	0.9	0.9
ACAD10	0.0238166	0.826617	0.90309	-0.0442691	0.0442691	3.5	no change	3.6	3.5	3.6	3.4	3.6	3.3
ACAD8	-0.10787	0.426074	0.595284	-0.225276	0.225276	2	no change	2	1.9	2	1.8	2.1	2.2
ACAD9	0.0537324	0.612122	0.753947	-0.122659	0.122659	8.43333	no change	9.1	8.6	8.2	8.5	8.2	8
ACADM	-0.0848176	0.37619	0.551152	-0.258729	0.258729	24.3667	no change	24.3	23.2	23.1	23.6	25	27
ACADS	-0.49028	0.0115316	0.0398576	-1.39949	1.39949	1.75	no change	1.7	1.9	1.4	1.3	2.1	2.1
ACADSB	-0.226289	0.0930135	0.203775	-0.690849	0.690849	3.55	no change	3.1	3.9	2.9	3.8	3.6	4
ACADVL	-0.395987	0.000510445	0.0028595	-2.54371	2.54371	15.35	no change	14.6	17.3	13.9	11.3	18.7	16.3
ACAP1	0.10293	0.395102	0.567055	-0.246375	0.246375	13.2833	no change	15.4	13.2	14.9	11	12.5	12.7
ACAP2	0.124304	0.260567	0.429091	-0.36745	0.36745	18.3167	no change	17.3	18.1	17.9	22.1	17.1	17.4
ACAP3	-0.299618	0.0196634	0.0612889	-1.21262	1.21262	5.11667	no change	5.4	5.8	4.6	3.8	5.9	5.2
ACAT1	-0.453356	2.46297e-05	0.000195395	-3.70909	3.70909	10.5167	no change	9.4	11.2	9.1	8.2	11.8	13.4
ACAT2	0.137885	0.234929	0.399793	-0.398164	0.398164	7.85	no change	8.3	7.2	7.3	9.1	7.8	7.4
ACBD3	0.222985	0.0319201	0.0894645	-1.04835	1.04835	18.3	no change	17.8	16.6	19.6	21.7	16.7	17.4
ACBD4	0.284722	0.108947	0.230205	-0.637886	0.637886	1.7	no change	2.1	1.5	2	1.5	1.6	1.5
ACBD5	0.274871	0.00984632	0.0349794	-1.45619	1.45619	7.36667	no change	8.1	6.8	8.1	8.1	6.8	6.3
ACBD6	0.0766529	0.502685	0.663808	-0.177957	0.177957	5.46667	no change	5.7	5.1	6.2	5	5.5	5.3
ACBD7	0.898964	5.97662e-09	9.28351e-08	-7.03229	7.03229	12.9833	no change	15.6	9.9	14.4	20.7	8.3	9
ACD	-0.166744	0.151782	0.291584	-0.535236	0.535236	8.71667	no change	8.9	8.9	8.2	7.6	9.5	9.2
ACER2	-0.279554	0.122831	0.250382	-0.601398	0.601398	2.56667	no change	2.1	2.9	2.7	2.1	2.8	2.8
ACER3	0.103349	0.478306	0.641358	-0.192899	0.192899	2.8	no change	2.5	2.7	2.7	3.5	2.7	2.7
ACIN1	-0.247387	0.00841047	0.0307443	-1.51224	1.51224	33.3667	no change	30.7	37.2	31.1	29.8	36.6	34.8
ACLY	-0.216371	0.0207922	0.0643227	-1.19164	1.19164	53.8	no change	50	59.1	50.9	48.6	57.5	56.7
ACO1	-0.104147	0.376639	0.551489	-0.258463	0.258463	3.06667	no change	2.9	3.4	2.8	3.1	3.1	3.1
ACO2	-0.277258	0.00741188	0.0277008	-1.55751	1.55751	19.6667	no change	18.4	20.6	19.2	15.8	22.2	21.8
ACOT1	0.345209	0.188482	0.341718	-0.466332	0.466332	1.25	no change	1.3	1.2	1.8	1.1	0.9	1.2
ACOT13	0.0730487	0.559095	0.710242	-0.148593	0.148593	4.58333	no change	4.9	4.6	4.8	4.4	4.2	4.6
ACOT2	0.153692	0.416852	0.586712	-0.231575	0.231575	7.28333	no change	9.3	5.7	8.5	5.3	7.3	7.6
ACOT7	-0.846594	1.88552e-13	5.14661e-12	-11.2885	11.2885	12.2333	no change	9.6	14.8	9.2	7.5	16.5	15.8
ACOT8	0.0316891	0.853101	0.920744	-0.0358613	0.0358613	2.86667	no change	3.5	2.6	2.9	2.3	2.6	3.3
ACOT9	0.156829	0.341903	0.51462	-0.288513	0.288513	2.18333	no change	2.3	2	2.1	2.5	1.8	2.4
ACOX1	-0.127509	0.216771	0.376986	-0.423674	0.423674	4.8	no change	4.4	4.9	4.7	4.6	5.1	5.1
ACOX3	-0.201749	0.162262	0.305815	-0.514541	0.514541	4.26667	no change	3.5	4.2	3.7	4.7	4.8	4.7
ACP1	0.0472402	0.62441	0.762185	-0.11794	0.11794	28.8333	no change	30.7	27.1	29.7	27.6	27.5	30.4
ACP2	0.0917499	0.629701	0.766258	-0.115625	0.115625	1.85	no change	2.2	1.8	2	1.5	1.7	1.9
ACRV1	-0.233842	0.347755	0.520776	-0.283349	0.283349	1	no change	1.1	1.1	0.7	1	1	1.1
ACSF2	-0.303689	0.0120936	0.0414542	-1.38243	1.38243	4.71667	no change	4.7	5	4.2	3.8	5.4	5.2
ACSF3	0.180176	0.0738279	0.171552	-0.765604	0.765604	5.26667	no change	6	4.8	5.8	5.1	4.9	5
ACSL1	0.438205	0.0253944	0.074973	-1.1251	1.1251	0.816667	no change	0.9	0.8	0.9	1	0.7	0.6
ACSL3	0.482006	2.11773e-06	2.10249e-05	-4.67727	4.67727	17.5833	no change	18.4	14.7	20.6	22.5	14.7	14.6
ACSL4	0.00833991	0.948121	0.975563	-0.0107447	0.0107447	13.25	no change	11.8	13.4	12.7	15.4	12.6	13.6
ACSL5	-0.151586	0.126629	0.256356	-0.591157	0.591157	15.9333	no change	14.3	16.6	14.5	16.5	16.6	17.1
ACSM4	-1.25277	5.39396e-06	4.96004e-05	-4.30451	4.30451	0.6	down-regulated	0.3	0.9	0.3	0.4	0.7	1
ACSS1	-0.460592	2.0266e-06	2.02562e-05	-4.69344	4.69344	17.5167	no change	15.5	20	15.1	13.7	20.6	20.2
ACSS2	-0.132281	0.333992	0.507439	-0.294617	0.294617	2.71667	no change	2.7	2.7	2.7	2.4	3	2.8
ACTA2	-0.942284	5.85748e-06	5.33882e-05	-4.27255	4.27255	1.63333	no change	1.3	2.6	1	1	1.9	2
ACTB	-0.25661	0.00868614	0.0314739	-1.50205	1.50205	2051.93	no change	1854.6	2277.9	1768.6	1992.7	2167.6	2250.2
ACTG1	0.241447	0.0106171	0.0372066	-1.42938	1.42938	2269.33	no change	2411.7	2104.5	2474.9	2495.9	2034.3	2094.7
ACTL10	-0.291737	0.400982	0.57168	-0.242847	0.242847	0.8	no change	1	0.8	0.8	0.4	1	0.8
ACTL6A	-0.170768	0.079092	0.1805	-0.743522	0.743522	25.15	no change	25.3	24.9	22.8	23	26.8	28.1
ACTN1	0.00115227	0.993009	1	0	0	16.05	no change	15.5	16.5	16.7	16	15.8	15.8
ACTN4	-0.431338	5.89766e-06	5.37071e-05	-4.26997	4.26997	64.5667	no change	55.7	76.7	56.5	52.9	74.6	71
ACTR10	0.182205	0.123134	0.25085	-0.600585	0.600585	6.35	no change	7.1	5.6	6.5	6.7	5.7	6.5
ACTR1A	-0.116682	0.209848	0.368378	-0.433707	0.433707	18.2667	no change	18.3	18.8	17.6	16.7	19.1	19.1
ACTR1B	-0.131876	0.309003	0.482148	-0.31682	0.31682	23.7167	no change	27.2	24.1	22.6	18.2	24.8	25.4
ACTR2	-0.140083	0.167055	0.312907	-0.504585	0.504585	195.383	no change	170.9	207.7	187.2	200.1	195.9	210.5
ACTR3	-0.0732423	0.470588	0.633864	-0.198004	0.198004	25.4333	no change	23.1	25.8	23.7	27.6	25.8	26.6
ACTR3B	-0.112898	0.618316	0.757713	-0.120495	0.120495	1.05	no change	1.3	1.2	0.8	0.9	1.2	0.9
ACTR5	-0.0251238	0.849796	0.91897	-0.0366988	0.0366988	5.06667	no change	4.8	5.1	4.8	5.4	5.2	5.1
ACTR6	-0.186582	0.135159	0.269269	-0.569814	0.569814	4.81667	no change	4.6	4.7	4.5	4.4	5.3	5.4
ACTR8	0.100546	0.325774	0.499515	-0.301452	0.301452	11.6167	no change	11.4	11	12.7	12	11.4	11.2
ACVR1	0.124663	0.429653	0.598219	-0.22314	0.22314	2.33333	no change	2.5	2.3	2.2	2.6	2	2.4
ACVR1B	-0.145132	0.194167	0.34921	-0.456913	0.456913	5.06667	no change	5	5.4	4.9	4.5	5.2	5.4
ACVR2B	0.190711	0.117609	0.24341	-0.613661	0.613661	1.8	no change	1.8	1.8	1.9	2	1.8	1.5
ACY3	0.653086	5.52381e-07	6.13131e-06	-5.21245	5.21245	44.3833	no change	63.6	31.5	55.5	43.9	35.3	36.5
ACYP1	0.0445421	0.784599	0.873983	-0.058497	0.058497	5.76667	no change	6.8	5.2	5.8	5	5.5	6.3
ACYP2	0.278083	0.0842882	0.189116	-0.723272	0.723272	2.1	no change	2.3	1.9	2.6	2	1.8	2
ADA	-0.287513	0.00779063	0.0288248	-1.54023	1.54023	49.5667	no change	51.2	52.7	43.3	39.7	55.5	55
ADAL	0.371281	0.00619857	0.0239806	-1.62014	1.62014	3.33333	no change	3.4	2.7	3.6	4.3	3.2	2.8
ADAM10	0.0910776	0.356167	0.530227	-0.275538	0.275538	37.1	no change	35.3	36.2	38.9	40.7	35.4	36.1
ADAM15	-0.534743	0.000901083	0.00468899	-2.32892	2.32892	2.43333	no change	2.4	2.8	2.1	1.5	2.9	2.9
ADAM17	-0.140387	0.281494	0.451691	-0.345159	0.345159	11.7333	no change	9.6	13.6	10.4	13.5	12.3	11
ADAM19	-0.680357	1.11703e-09	1.93663e-08	-7.71295	7.71295	6.2	no change	4.6	7.9	5.3	4.4	8	7
ADAM22	0.0254834	0.865277	0.927883	-0.0325068	0.0325068	1.41667	no change	1.3	1.4	1.5	1.5	1.4	1.4
ADAM9	-0.0310403	0.790811	0.878066	-0.0564728	0.0564728	3.75	no change	3.6	3.6	3.6	3.9	3.8	4
ADAMTS10	-1.36657	1.24117e-07	1.54885e-06	-5.80999	5.80999	1.15	down-regulated	1	1.7	0.6	0.4	1.8	1.4
ADAMTS17	0.667806	8.06618e-08	1.04436e-06	-5.98115	5.98115	2.65	no change	3.1	2	3	3.6	2.1	2.1
ADAMTS6	0.0157129	0.954316	0.979502	-0.00899455	0.00899455	0.816667	no change	0.7	0.7	0.8	1	1	0.7
ADAMTSL2	-0.802793	6.56981e-05	0.000470995	-3.32698	3.32698	0.85	no change	0.7	1.1	0.6	0.6	1.2	0.9
ADAP1	-0.472389	0.0884046	0.195918	-0.707925	0.707925	0.8	no change	0.9	0.7	0.7	0.4	1.2	0.9
ADAP2	-1.16751	1.78978e-08	2.58955e-07	-6.58678	6.58678	1.1	down-regulated	0.7	1.8	0.6	0.7	1.4	1.4
ADAR	-0.148392	0.151976	0.291828	-0.534873	0.534873	64.2167	no change	55.3	71	61.3	66.3	67.3	64.1
ADARB1	0.244984	0.0153764	0.0502587	-1.29879	1.29879	28.2	no change	29.2	27.1	32.9	29.7	26.2	24.1
ADAT1	-0.00791572	0.94416	0.973424	-0.0116979	0.0116979	9.46667	no change	9.5	9.8	8.9	10	9.8	8.8
ADAT2	-0.530648	0.00189778	0.00883948	-2.05357	2.05357	1.61667	no change	1	1.9	1.5	1.5	1.8	2
ADAT3	-0.107347	0.663157	0.790816	-0.101924	0.101924	3.03333	no change	4	3.5	2.8	2	3.1	2.8
ADCK1	0.295251	0.113466	0.237325	-0.624657	0.624657	0.933333	no change	1.2	0.9	1	0.9	0.8	0.8
ADCK2	-0.279148	0.040794	0.10857	-0.964288	0.964288	12.0833	no change	11.9	12.6	12.2	8.7	14.4	12.7
ADCK5	0.265998	0.229384	0.393203	-0.405383	0.405383	3.9	no change	5.7	3.3	4.4	2.7	3.9	3.4
ADCY3	-0.450623	4.36173e-06	4.10137e-05	-4.38707	4.38707	9.81667	no change	8.8	11.3	7.8	8.3	11.7	11
ADCY6	-0.690565	1.06652e-10	2.13407e-09	-8.67079	8.67079	14.1167	no change	12.3	17.9	10.6	9.6	17.8	16.5
ADCY7	-0.136773	0.369497	0.544156	-0.264277	0.264277	1.9	no change	1.6	1.8	2.1	1.7	2.3	1.9
ADCY9	-0.117851	0.266385	0.435371	-0.361141	0.361141	4.53333	no change	4.1	5.1	4.5	4.4	4.8	4.3
ADD1	-0.101246	0.278224	0.449014	-0.34774	0.34774	16.1833	no change	15.4	17.2	15.9	15.6	16.9	16.1
ADD3	0.253805	0.00951352	0.0340074	-1.46843	1.46843	47.1	no change	49.1	43.4	49.2	55.5	41.7	43.7
ADGRE2	1.61917	3.21323e-28	2.59694e-26	-25.5855	25.5855	3.11667	up-regulated	4	1.8	4.6	5.5	1.4	1.4
ADGRE5	-0.179458	0.0747297	0.17291	-0.762181	0.762181	25.6667	no change	24	27.3	26.3	22	27.7	26.7
ADGRF3	-1.18036	2.58958e-09	4.2726e-08	-7.36931	7.36931	1.65	down-regulated	0.9	2.3	0.8	1.3	2.6	2
ADGRG1	-0.978073	1.66561e-23	1.038e-21	-20.9838	20.9838	20.5667	no change	13.8	28.3	14.5	13.3	27.8	25.7
ADGRG5	0.746729	4.91814e-10	8.94168e-09	-8.04858	8.04858	6.41667	no change	8.8	5	8.1	7.2	5.1	4.3
ADGRL1	-0.479382	0.000510976	0.00286042	-2.54357	2.54357	4.73333	no change	4.5	5.4	4.2	3.2	6.1	5
ADH5	-0.0451156	0.667464	0.793577	-0.100411	0.100411	14.7	no change	15.4	13.8	14.3	13.8	14.5	16.4
ADI1	-0.175601	0.0998865	0.215276	-0.667004	0.667004	22.9667	no change	23.5	22.7	22.2	19.1	24.1	26.2
ADIPOR1	0.014948	0.878036	0.934397	-0.0294683	0.0294683	22.5667	no change	22.6	22.6	23.9	21.6	22.3	22.4
ADIPOR2	-0.169475	0.0778225	0.178192	-0.749111	0.749111	10.8167	no change	10.1	11.7	10.7	9.8	11.3	11.3
ADK	-0.387828	0.00022487	0.00140306	-2.85292	2.85292	12.5333	no change	11	13.3	10.6	11	15	14.3
ADM2	1.34648	1.62526e-30	1.50119e-28	-27.8236	27.8236	11.1	up-regulated	16.4	6.5	17.6	13.8	6.2	6.1
ADM5	-1.57697	4.50477e-09	7.14753e-08	-7.14584	7.14584	1.05	down-regulated	0.6	1.4	0.5	0.5	1.5	1.8
ADNP	0.154795	0.137144	0.271708	-0.565898	0.565898	49.9833	no change	47.9	47.7	51.3	58.9	47.9	46.2
ADNP2	0.203516	0.0317321	0.089111	-1.05007	1.05007	13.5667	no change	13.8	12.6	14.4	15.4	12.3	12.9
ADO	0.282874	0.00449401	0.0182459	-1.73884	1.73884	19.7833	no change	22.9	18.5	22.3	20	17	18
ADPGK	0.106699	0.267431	0.436575	-0.359941	0.359941	12.6167	no change	14.2	12.3	12.2	12.9	12.1	12
ADPRH	0.437684	0.00277342	0.0122018	-1.91358	1.91358	2.7	no change	3	2.6	3.1	3.2	2.1	2.2
ADPRHL2	-0.0851692	0.635009	0.770215	-0.113388	0.113388	12.6333	no change	15.3	12	12.8	8.8	13.9	13
ADPRM	0.31126	0.0292076	0.0834651	-1.07849	1.07849	7.18333	no change	7.9	5.8	7.9	8.1	6.3	7.1
ADRM1	0.0467831	0.660923	0.789338	-0.102737	0.102737	26.3	no change	30.3	26.2	26.1	23.9	26.1	25.2
ADSL	-0.312802	0.0729455	0.170036	-0.769458	0.769458	0.866667	no change	0.8	1.1	0.7	0.8	1	0.8
ADSS	-0.0725937	0.464654	0.628661	-0.201584	0.201584	20.9833	no change	19.8	21.2	19.2	22.4	20.8	22.5
AEBP1	-0.17609	0.0975207	0.211455	-0.674782	0.674782	193.917	no change	194.3	218.9	189.5	163	205.6	192.2
AEBP2	0.00897846	0.933353	0.966901	-0.0146181	0.0146181	9.3	no change	8.8	8.9	9.9	9.3	9.4	9.5
AEN	-0.516334	1.1267e-05	9.56166e-05	-4.01947	4.01947	8.16667	no change	7.5	9.4	7.1	5.6	9.6	9.8
AES	-0.225907	0.108991	0.230205	-0.637886	0.637886	74.0167	no change	79.9	80.8	74.3	50.8	78.3	80
AFAP1L1	1.98668	2.59927e-46	4.55753e-44	-43.3413	43.3413	3.6	up-regulated	5.9	1.6	5.6	5.7	1.3	1.5
AFAP1L2	-0.0556469	0.782731	0.872841	-0.0590647	0.0590647	0.966667	no change	1	0.8	1	0.9	1	1.1
AFDN	-0.190461	0.0715423	0.167483	-0.77603	0.77603	10.4833	no change	9.3	11.6	9.1	11	11.5	10.4
AFF1	-0.374454	0.000257883	0.00157858	-2.80173	2.80173	17.7667	no change	14.1	19.6	15.3	17	21.1	19.5
AFF3	0.0633265	0.534256	0.689825	-0.161261	0.161261	19.2833	no change	17.8	18.5	21.1	20.2	19.6	18.5
AFF4	0.361532	0.00533014	0.0210518	-1.67671	1.67671	10.95	no change	10.2	10	11.6	15.2	9.4	9.3
AFG3L2	-0.126725	0.205814	0.363688	-0.439272	0.439272	8.78333	no change	8.7	8.6	8	8.5	9.7	9.2
AFMID	-0.548943	0.000312856	0.00187623	-2.72671	2.72671	3.01667	no change	2.9	3.7	2.4	2.1	3.7	3.3
AFTPH	0.234987	0.0490248	0.12594	-0.899835	0.899835	20.4	no change	18.5	19.4	22.3	25.4	17.2	19.6
AGA	0.517014	6.6842e-05	0.000476883	-3.32159	3.32159	7.83333	no change	9.7	5.7	8.8	9.2	6.3	7.3
AGAP2	-0.285031	0.00636361	0.0244636	-1.61148	1.61148	6.83333	no change	6.3	7.7	6.5	5.7	7.2	7.6
AGAP4	0.0193399	0.913378	0.954916	-0.0200349	0.0200349	3.26667	no change	3.4	3	2.6	3.9	3.3	3.4
AGAP5	0.398425	0.0337428	0.093409	-1.02961	1.02961	2.2	no change	2.3	1.7	2.4	2.8	2.3	1.7
AGAP6	-0.0859042	0.561948	0.712523	-0.147201	0.147201	4.46667	no change	4	4.2	4	5	5.1	4.5
AGAP9	0.0868682	0.746458	0.848449	-0.0713743	0.0713743	1.68333	no change	1.7	1.9	1.2	2.3	1.6	1.4
AGBL5	0.057896	0.544178	0.697413	-0.15651	0.15651	16.3833	no change	16.5	16.5	17.5	16.1	15.5	16.2
AGER	-0.451196	0.0259988	0.0762052	-1.11802	1.11802	2.31667	no change	1.9	2.6	2.2	1.8	3.2	2.2
AGFG1	0.0467735	0.660554	0.789063	-0.102888	0.102888	13.0333	no change	12	13	12.6	15.2	12.8	12.6
AGFG2	-0.0838829	0.569404	0.718702	-0.143451	0.143451	2.51667	no change	2.8	2.5	2.3	2.3	2.7	2.5
AGGF1	0.0704662	0.553821	0.705727	-0.151363	0.151363	15.4833	no change	13.8	15.1	14.9	18.9	15.3	14.9
AGK	0.356525	0.0029791	0.0129165	-1.88886	1.88886	2.88333	no change	3.3	2.5	3.2	3.2	2.6	2.5
AGL	-0.196931	0.160538	0.303836	-0.517361	0.517361	4.3	no change	3.3	4.4	3.7	5	4.7	4.7
AGO1	-0.410979	2.50049e-05	0.000198219	-3.70285	3.70285	4.56667	no change	3.8	5.5	4	4	5	5.1
AGO2	-0.169725	0.104159	0.222277	-0.653105	0.653105	12	no change	10	12.8	11.5	12.4	12.8	12.5
AGO3	0.18371	0.119133	0.245276	-0.610344	0.610344	2.96667	no change	2.7	2.9	3.1	3.7	2.8	2.6
AGO4	0.286193	0.00561564	0.0220052	-1.65747	1.65747	9.85	no change	9.9	9.1	10.5	12	9.1	8.5
AGPAT1	-0.0792713	0.470502	0.633851	-0.198013	0.198013	8.66667	no change	8	9	8.9	8.3	9.2	8.6
AGPAT2	-0.196098	0.237659	0.403453	-0.394207	0.394207	11.5833	no change	13.7	12.2	10.6	8.2	12.2	12.6
AGPAT3	-0.570481	8.90235e-10	1.56891e-08	-7.8044	7.8044	6.66667	no change	5.4	8.1	5.2	5.5	8	7.8
AGPAT5	-0.207175	0.0291917	0.0834452	-1.0786	1.0786	17.9	no change	16	19.3	15.9	18	19.2	19
AGPS	0.152977	0.144866	0.282418	-0.549107	0.549107	10.75	no change	10.3	10.1	10.9	12.8	9.9	10.5
AGRN	-1.04104	6.754e-09	1.03973e-07	-6.98308	6.98308	3.45	down-regulated	3	4.6	2.2	1.6	5.1	4.2
AGTPBP1	0.163979	0.126765	0.256581	-0.590776	0.590776	11.1167	no change	11.3	10.7	10.9	13	9.9	10.9
AGTRAP	0.00765912	0.947997	0.975563	-0.0107447	0.0107447	5.78333	no change	6.6	5.4	5.7	5.2	5.7	6.1
AHCTF1	0.0869179	0.517942	0.677299	-0.16922	0.16922	13.05	no change	11	12.7	12.6	16.8	12.8	12.4
AHCY	-0.421231	0.000103963	0.000705706	-3.15138	3.15138	42.0667	no change	41.6	49.5	33.2	33.2	48.3	46.6
AHCYL1	0.513136	1.47804e-07	1.8268e-06	-5.73831	5.73831	28.4167	no change	30.9	23.7	34.4	35	23.4	23.1
AHCYL2	-0.171911	0.11845	0.244481	-0.611755	0.611755	5.8	no change	5.1	6.4	5.3	6	6.2	5.8
AHDC1	-0.122336	0.221659	0.383135	-0.416649	0.416649	22.2833	no change	21.3	23.7	23	19.8	23.8	22.1
AHI1	0.10834	0.559551	0.710601	-0.148374	0.148374	2.71667	no change	2.3	2.8	2.3	3.8	2.3	2.8
AHNAK2	0.649769	0.000302869	0.00182586	-2.73853	2.73853	0.75	no change	0.8	0.7	1.1	0.8	0.6	0.5
AHR	-0.282694	0.0290805	0.0832057	-1.07985	1.07985	3.1	no change	2.7	3.5	2.7	3	3	3.7
AHRR	-1.15499	3.87755e-09	6.21911e-08	-7.20627	7.20627	1.26667	down-regulated	0.7	1.5	1	0.6	2	1.8
AHSA1	-0.352044	0.000532661	0.00296576	-2.52786	2.52786	21.6667	no change	20	23.7	20	17.2	24.7	24.4
AIDA	-0.15535	0.197405	0.352959	-0.452276	0.452276	11.8167	no change	10.2	11.9	10.2	13.2	13.4	12
AIF1	0.396738	0.00112	0.00566296	-2.24696	2.24696	19.2667	no change	21.6	15.8	23.1	21	15.8	18.3
AIFM1	-0.114091	0.275028	0.445044	-0.351597	0.351597	11.1667	no change	10.3	11.7	11	10.9	11.9	11.2
AIFM2	-0.471642	0.0217266	0.0664466	-1.17753	1.17753	0.783333	no change	0.8	1	0.6	0.6	0.8	0.9
AIG1	0.551762	0.000290442	0.00175606	-2.75546	2.75546	1.91667	no change	2.3	1.4	2	2.6	1.6	1.6
AIMP1	-0.00492439	0.964303	0.983895	-0.00705122	0.00705122	15.45	no change	15.8	15.3	14.7	15.8	15.4	15.7
AIMP2	0.414271	0.0020751	0.00953236	-2.0208	2.0208	12.6667	no change	17.2	10.8	12.5	13.8	10.8	10.9
AIP	0.0596155	0.6179	0.757713	-0.120495	0.120495	44.4667	no change	54.1	43.2	44.3	38	42.4	44.8
AJUBA	-0.0628521	0.66578	0.792303	-0.101109	0.101109	3.7	no change	4	3.4	3.9	3	4	3.9
AK2	-0.346523	0.000343611	0.00203588	-2.69125	2.69125	34.6667	no change	32.8	38.1	30.2	28.7	38.6	39.6
AK3	-0.00490988	0.959894	0.981968	-0.00790286	0.00790286	18.2833	no change	18.3	17.5	18	18.5	18	19.4
AK4	2.3288	3.33621e-30	3.05425e-28	-27.5151	27.5151	1.11667	up-regulated	1.8	0.2	2	1.8	0.5	0.4
AK6	-0.0447022	0.792857	0.879299	-0.0558633	0.0558633	7.25	no change	7.7	5.8	6.9	6.9	8.2	8
AK9	0.183913	0.196491	0.35186	-0.45363	0.45363	1.5	no change	1.4	1.5	1.6	1.8	1.4	1.3
AKAP1	-0.453521	1.89588e-06	1.90416e-05	-4.7203	4.7203	15.2667	no change	12.6	18.8	13.2	12.9	17.4	16.7
AKAP10	0.0315636	0.804523	0.888534	-0.0513262	0.0513262	6.86667	no change	6.4	6.9	6.4	8	6.8	6.7
AKAP11	0.210143	0.0718643	0.168008	-0.774669	0.774669	13.0833	no change	12.4	12.5	13	16.7	12.1	11.8
AKAP12	0.257206	0.0381213	0.102699	-0.988433	0.988433	5.9	no change	5.3	5.3	6.5	7.5	5.5	5.3
AKAP13	-0.245532	0.0206574	0.0640013	-1.19381	1.19381	15.75	no change	12.9	18	14.7	15.7	17.3	15.9
AKAP17A	0.355162	0.000583566	0.00321116	-2.49334	2.49334	23	no change	25.2	20.2	28.9	23.4	20.4	19.9
AKAP5	-0.371777	0.0181611	0.0575954	-1.23961	1.23961	2.25	no change	1.8	2.7	1.7	2.4	2.2	2.7
AKAP7	0.0995343	0.54458	0.697497	-0.156458	0.156458	4.01667	no change	3.7	3.9	3.7	5.1	3.4	4.3
AKAP8	0.00460795	0.960041	0.981968	-0.00790286	0.00790286	15.0333	no change	15.4	14.3	14.9	14.9	15.5	15.2
AKAP8L	0.315488	0.00290106	0.012647	-1.89801	1.89801	18.1167	no change	20.5	16.4	22.3	17.5	16	16
AKAP9	0.0945556	0.530474	0.686656	-0.163261	0.163261	9.26667	no change	7.5	9.4	8.7	12.5	8.7	8.8
AKIP1	-0.320954	0.0193179	0.0605196	-1.2181	1.2181	11.8167	no change	12.3	12	10.3	9	12.9	14.4
AKIRIN1	0.334255	0.000483099	0.00272352	-2.56487	2.56487	30.1	no change	35.2	25.5	31.5	34.1	26.1	28.2
AKIRIN2	0.352814	0.000217829	0.00136324	-2.86543	2.86543	32.2167	no change	36.3	29	37.3	34.9	28.3	27.5
AKNA	0.0385544	0.717406	0.829341	-0.081267	0.081267	31.1333	no change	30.1	31.9	35.3	29.3	31.3	28.9
AKR1A1	-0.145551	0.198287	0.354035	-0.450954	0.450954	41.4167	no change	45.5	42.8	38.5	34.2	41.4	46.1
AKR1B1	-0.448112	0.000166743	0.00107877	-2.96707	2.96707	24.4667	no change	24.1	27.1	21	17.1	28.1	29.4
AKR7A2	-0.274161	0.0423515	0.111938	-0.951022	0.951022	19.5833	no change	20.9	19.7	17.8	14.6	21.8	22.7
AKT1	0.459101	3.6138e-06	3.4456e-05	-4.46274	4.46274	12.3	no change	15.6	10.2	14.1	13.1	10.5	10.3
AKT1S1	-0.373697	0.00576126	0.0225247	-1.64734	1.64734	3.71667	no change	3.4	4.4	3.5	2.8	4.4	3.8
AKT2	-0.195929	0.0741906	0.172124	-0.764158	0.764158	12.3	no change	12.2	13.4	12.4	9.8	13.4	12.6
AKT3	0.417114	0.00013824	0.000910884	-3.04054	3.04054	4.4	no change	4.6	3.7	5	5.5	3.7	3.9
AKTIP	0.350526	0.0365177	0.0993623	-1.00278	1.00278	1.53333	no change	2	1.3	1.6	1.6	1.3	1.4
AL592183.1	0.639404	8.92432e-06	7.78432e-05	-4.10878	4.10878	32.1833	no change	39.9	23.2	39.2	38.6	23.9	28.3
ALAD	0.0570821	0.585008	0.731025	-0.136068	0.136068	10.7833	no change	11.1	10.2	11.9	10	10.7	10.8
ALAS1	-0.0341901	0.753096	0.852627	-0.0692408	0.0692408	19.05	no change	20.4	18.4	17.6	18.5	19	20.4
ALCAM	0.386699	0.000990063	0.00509562	-2.2928	2.2928	9.6	no change	9.3	8.7	10.8	12.5	7.8	8.5
ALDH16A1	-0.339998	0.015813	0.051458	-1.28855	1.28855	11.1167	no change	11.7	11.5	10.2	7.6	13.4	12.3
ALDH18A1	-0.356627	0.000147095	0.000959455	-3.01798	3.01798	16.1667	no change	14.1	18	14.5	14	18.3	18.1
ALDH1B1	-0.00227446	1	1	0	0	2	no change	2.2	1.8	2.2	1.7	2.2	1.9
ALDH1L2	5.75454	1.10885e-61	3.95554e-59	-58.4028	58.4028	1	up-regulated	1.3	0	2	2.6	0	0.1
ALDH3A1	0.950878	0.0449305	0.117316	-0.930643	0.930643	0.5	no change	0.4	0.5	0.3	1.3	0.2	0.3
ALDH3A2	0.632431	2.3871e-06	2.35635e-05	-4.62776	4.62776	2.61667	no change	3.1	2.2	2.9	3.5	2	2
ALDH3B1	-0.203313	0.0854644	0.191039	-0.718877	0.718877	5.2	no change	4.5	5.2	5.4	4.6	5.9	5.6
ALDH4A1	-0.36245	0.0258671	0.0759996	-1.11919	1.11919	3.78333	no change	3.6	4.5	3.7	2.6	4.5	3.8
ALDH5A1	0.496654	9.76513e-07	1.03504e-05	-4.98504	4.98504	116.55	no change	125	98.6	136.6	147.9	93.2	98
ALDH6A1	-0.0607246	0.56196	0.712523	-0.147201	0.147201	5.78333	no change	5.3	6	5.8	5.9	5.7	6
ALDH7A1	-0.403781	5.23329e-05	0.000385876	-3.41355	3.41355	3.25	no change	3	3.6	2.9	2.6	3.7	3.7
ALDH9A1	-0.0782946	0.428355	0.596974	-0.224045	0.224045	14.9667	no change	14.3	15	15.1	14.3	15.5	15.6
ALDOA	-0.407939	0.000820382	0.00432782	-2.36373	2.36373	138.567	no change	128.3	142.9	128.8	100.5	176.4	154.5
ALDOC	-0.596238	5.26083e-05	0.00038763	-3.41158	3.41158	21.4833	no change	19.2	22.2	18.4	13.8	31.3	24
ALG1	-0.0697971	0.620354	0.759124	-0.119687	0.119687	3.63333	no change	3.9	3.6	3.6	3.2	3.9	3.6
ALG10	-0.231546	0.139754	0.275749	-0.559485	0.559485	2.7	no change	2.4	3.3	2.2	2.8	2.9	2.6
ALG10B	-0.109545	0.336397	0.50967	-0.292711	0.292711	2.38333	no change	2.1	2.5	2.3	2.5	2.5	2.4
ALG11	0.137734	0.383415	0.557004	-0.254141	0.254141	1.63333	no change	1.7	1.5	1.4	2	1.6	1.6
ALG12	0.162914	0.112421	0.235584	-0.627854	0.627854	7.71667	no change	8.1	7.1	7.9	8.4	7.3	7.5
ALG13	0.382674	0.00111239	0.00562997	-2.24949	2.24949	3.08333	no change	3.3	2.8	3.6	3.6	2.5	2.7
ALG1L	-0.900806	0.0246321	0.0733503	-1.1346	1.1346	0.65	no change	0.4	0.8	0.6	0.4	0.7	1
ALG1L2	0.478529	0.0795485	0.181203	-0.741834	0.741834	1.4	no change	1.8	1	1.1	2	1.5	1
ALG2	0.61103	1.88356e-06	1.89363e-05	-4.72271	4.72271	6.2	no change	6.9	4.9	7.5	8.1	5.2	4.6
ALG3	-0.427344	0.000247158	0.00152194	-2.8176	2.8176	9.96667	no change	9.5	11.9	8.5	7.6	10.9	11.4
ALG5	-0.0164741	0.921722	0.959277	-0.0180559	0.0180559	11.1667	no change	12.7	9.7	10.4	10.3	10.9	13
ALG6	-0.0620178	0.68468	0.806125	-0.0935976	0.0935976	3.18333	no change	2.8	2.8	3	3.5	3.7	3.3
ALG8	-0.286203	0.0070234	0.0265366	-1.57616	1.57616	11.2667	no change	10.5	11.6	9.8	10.2	13	12.5
ALG9	0.0516815	0.747995	0.849434	-0.0708702	0.0708702	1.48333	no change	1.4	1.6	1.6	1.5	1.4	1.4
ALKAL2	1.6285	9.03563e-05	0.000624824	-3.20424	3.20424	0.483333	up-regulated	0.9	0.3	1	0.3	0.2	0.2
ALKBH1	0.31722	0.0197241	0.0614596	-1.21141	1.21141	4.88333	no change	5.9	4.4	4.8	5.6	4.4	4.2
ALKBH2	-0.26422	0.206667	0.364556	-0.438236	0.438236	1.53333	no change	1.3	1.7	1.5	1.4	1.9	1.4
ALKBH3	0.304063	0.0342305	0.094481	-1.02466	1.02466	5.26667	no change	5.8	4.4	5.5	6.1	4.5	5.3
ALKBH4	0.0219285	0.897479	0.944988	-0.0245739	0.0245739	5.3	no change	6.7	5.1	5.5	3.9	5.7	4.9
ALKBH5	0.101674	0.290945	0.462369	-0.335011	0.335011	41.55	no change	44.3	39.2	45.3	39.6	40.8	40.1
ALKBH6	0.0635661	0.760239	0.858199	-0.0664118	0.0664118	1.61667	no change	2.3	1.6	1.4	1.3	1.4	1.7
ALKBH7	0.401263	0.0981182	0.212483	-0.672675	0.672675	18.55	no change	28.6	15.2	23.9	11	15.6	17
ALKBH8	0.178343	0.144387	0.281722	-0.550179	0.550179	4.43333	no change	4.7	4.4	4.5	4.9	4.1	4
ALMS1	0.0529136	0.690358	0.809998	-0.0915163	0.0915163	7.96667	no change	6.6	8	7.8	10	7.6	7.8
ALOX12	-0.0661539	0.680617	0.803123	-0.0952178	0.0952178	3.56667	no change	3.3	3.9	3.7	3.4	3.8	3.3
ALOX5	0.108325	0.24867	0.415789	-0.381127	0.381127	63.55	no change	68.9	59	65.2	63.9	61.8	62.5
ALOX5AP	0.349541	0.0956387	0.208203	-0.681512	0.681512	4.2	no change	4.2	3	4	5.9	4.5	3.6
ALPK1	0.636773	7.83503e-07	8.54994e-06	-5.06804	5.06804	1.8	no change	1.9	1.4	2.2	2.5	1.4	1.4
ALS2	0.0569413	0.658316	0.78766	-0.103661	0.103661	1.61667	no change	1.6	1.6	1.7	1.7	1.6	1.5
ALX3	-0.306494	0.250646	0.418147	-0.378671	0.378671	0.983333	no change	1	0.9	0.9	0.8	1	1.3
ALYREF	-0.11945	0.469495	0.632989	-0.198604	0.198604	103.017	no change	117.3	107.1	112.9	66.4	109.2	105.2
AMBRA1	-0.278327	0.00336606	0.0143418	-1.8434	1.8434	7.76667	no change	7	8.7	7	7.1	8.6	8.2
AMD1	-0.423628	1.96812e-05	0.000159062	-3.79843	3.79843	14.9833	no change	12	17.2	12.2	14.2	16.5	17.8
AMDHD2	0.488542	0.00816638	0.0300111	-1.52272	1.52272	1.75	no change	2.5	1.5	1.9	1.8	1.6	1.2
AMER1	-0.153766	0.231082	0.395131	-0.403259	0.403259	3.05	no change	2.8	3.5	3.3	2.6	3	3.1
AMFR	-0.176505	0.0827901	0.186472	-0.729387	0.729387	14.5	no change	14.1	15.2	14.7	12.1	15.5	15.4
AMH	-1.60002	1.55379e-11	3.3698e-10	-9.4724	9.4724	1.33333	down-regulated	0.7	1.9	0.5	0.8	2.3	1.8
AMMECR1	0.45446	1.49164e-05	0.000123983	-3.90664	3.90664	11.25	no change	12.3	9.3	12.1	14.7	9.8	9.3
AMMECR1L	-0.0496835	0.616115	0.756816	-0.121009	0.121009	9.66667	no change	9.4	9.9	9.3	9.8	9.7	9.9
AMOT	-0.138657	0.189508	0.343038	-0.464658	0.464658	5.53333	no change	4.7	5.8	5.5	5.6	5.8	5.8
AMOTL1	-0.274005	0.00547881	0.0215228	-1.6671	1.6671	10.75	no change	9	11.2	10.1	10.2	12.6	11.4
AMPD2	0.0548843	0.561454	0.71223	-0.147379	0.147379	14.9667	no change	15.4	15	16.1	14.2	14.6	14.5
AMPD3	0.131145	0.307718	0.480868	-0.317974	0.317974	2.61667	no change	2.7	2.3	2.9	2.6	2.7	2.5
AMZ2	0.175149	0.119695	0.245732	-0.609538	0.609538	6.43333	no change	7.2	5.9	6.5	6.8	6	6.2
ANAPC1	-0.303516	0.00844773	0.0308587	-1.51062	1.51062	8.45	no change	6.8	9.8	6.9	9	9.1	9.1
ANAPC10	0.258514	0.0838969	0.188513	-0.724659	0.724659	3.06667	no change	3.7	2.9	3.1	3.2	2.6	2.9
ANAPC11	-0.0584122	0.750871	0.851168	-0.0699847	0.0699847	8.23333	no change	10.7	7.1	7.5	6	9.1	9
ANAPC13	0.0946432	0.419586	0.589136	-0.229784	0.229784	13.0167	no change	12.9	12.6	12.7	14.7	11.9	13.3
ANAPC15	0.333093	0.041301	0.109638	-0.960039	0.960039	2.65	no change	3.2	2.1	2.7	3	2.4	2.5
ANAPC16	0.166199	0.0853958	0.190968	-0.719039	0.719039	30.85	no change	34.3	27.4	32.7	31	28.8	30.9
ANAPC2	-0.11452	0.299513	0.471751	-0.326287	0.326287	11.8	no change	13.1	12.6	10.6	10.4	12.4	11.7
ANAPC4	0.102893	0.48981	0.651935	-0.185795	0.185795	3.25	no change	3.1	3	2.8	4.1	3.1	3.4
ANAPC5	-0.137455	0.147006	0.285057	-0.545069	0.545069	11.65	no change	11.6	12.3	10.4	11.3	11.9	12.4
ANAPC7	-0.099713	0.294762	0.466256	-0.331375	0.331375	9.9	no change	9.6	10.3	9.5	9.6	10.5	9.9
ANGEL1	-0.201442	0.0732689	0.170528	-0.768205	0.768205	5.31667	no change	5.2	5.4	5.2	4.5	5.8	5.8
ANGEL2	0.00313399	0.98756	0.996725	-0.00142477	0.00142477	5.53333	no change	5.4	6	5.1	6.1	5.4	5.2
ANGPTL2	-1.96398	8.25936e-25	5.47712e-23	-22.2614	22.2614	1.48333	down-regulated	0.7	2.4	0.6	0.5	2.2	2.5
ANGPTL6	0.0948108	0.715469	0.828004	-0.0819677	0.0819677	1.35	no change	2.1	1.2	1.2	0.9	1.3	1.4
ANK1	-0.583324	1.0741e-08	1.6034e-07	-6.79496	6.79496	5.08333	no change	4.2	6.4	3.8	4.2	6.1	5.8
ANKDD1A	-0.299417	0.150611	0.289982	-0.53763	0.53763	0.933333	no change	0.6	0.9	0.9	1	1.2	1
ANKFY1	-0.0845624	0.40041	0.571501	-0.242983	0.242983	6.68333	no change	6.2	7.2	6.1	7.2	6.8	6.6
ANKH	-0.759208	1.54277e-13	4.2788e-12	-11.3687	11.3687	3.8	no change	2.8	4.9	2.9	2.8	4.8	4.6
ANKIB1	0.124371	0.241294	0.407807	-0.389545	0.389545	9.2	no change	8.8	8.7	9.2	10.8	8.7	9
ANKLE1	-0.676634	4.04808e-09	6.46257e-08	-7.18959	7.18959	9.4	no change	7.8	12.2	6.9	7	10.5	12
ANKLE2	-0.0424196	0.666271	0.792705	-0.100888	0.100888	10.8167	no change	10.8	11.6	10	11.2	11	10.3
ANKMY1	-0.156354	0.163227	0.30735	-0.512367	0.512367	4.31667	no change	4.5	4.3	4.1	3.7	5	4.3
ANKMY2	0.517986	8.26309e-05	0.000577579	-3.23839	3.23839	8.46667	no change	8.5	7.1	10.1	11.3	6.8	7
ANKRA2	0.295114	0.0995422	0.214758	-0.668051	0.668051	5.18333	no change	6.1	3.3	5.2	5.9	5.3	5.3
ANKRD10	0.00181198	0.985945	0.995568	-0.0019289	0.0019289	30.3	no change	32.4	30	25.9	32.8	31.6	29.1
ANKRD11	0.217707	0.0237747	0.0711865	-1.1476	1.1476	20.85	no change	23	19.9	23.1	21.2	19.5	18.4
ANKRD12	0.605759	1.3055e-05	0.000109622	-3.9601	3.9601	6.05	no change	5.9	4.9	6.8	9.2	4.9	4.6
ANKRD13A	0.2064	0.0593619	0.145525	-0.837063	0.837063	22.6833	no change	22.9	22	22.1	28	20.7	20.4
ANKRD13B	-1.35096	3.49025e-10	6.49401e-09	-8.18749	8.18749	2.28333	down-regulated	1.5	3.9	1.4	1	3.4	2.5
ANKRD13C	0.0472194	0.684301	0.805999	-0.0936654	0.0936654	6.76667	no change	7.2	7.1	6.4	7	6.2	6.7
ANKRD13D	-0.0956855	0.41754	0.587361	-0.231095	0.231095	8.81667	no change	10	9.3	8.2	7.4	9.4	8.6
ANKRD16	-0.240114	0.147167	0.285273	-0.544739	0.544739	5.81667	no change	6.3	6	5.7	4	6.2	6.7
ANKRD17	-0.141209	0.196107	0.351417	-0.454177	0.454177	17.6833	no change	14.9	18.7	16.4	19.2	19.1	17.8
ANKRD26	0.00497407	0.98592	0.995568	-0.0019289	0.0019289	3.95	no change	3.4	4	3.9	4.6	3.9	3.9
ANKRD27	0.128007	0.228626	0.392424	-0.406244	0.406244	7.56667	no change	7.2	7.6	8	8.5	7.5	6.6
ANKRD28	-0.0925402	0.327391	0.500903	-0.300246	0.300246	14.2	no change	13.7	14.6	13.1	14.5	14.8	14.5
ANKRD33B	-0.148574	0.138883	0.274438	-0.561556	0.561556	10.1833	no change	8.8	10.8	10.6	9.6	10.4	10.9
ANKRD36	0.23461	0.136708	0.271313	-0.566529	0.566529	2.01667	no change	2.1	2	1.8	2.6	2	1.6
ANKRD36B	0.0694057	0.74391	0.846804	-0.0722173	0.0722173	2.43333	no change	1.9	2.5	2.1	3.5	2.5	2.1
ANKRD36C	0.233377	0.142956	0.280144	-0.552618	0.552618	4.05	no change	4.1	3.9	3.5	5.6	4	3.2
ANKRD37	0.472668	0.0439584	0.115214	-0.938495	0.938495	1.15	no change	1.6	0.7	1.2	1.3	1.2	0.9
ANKRD39	-0.415292	0.0308973	0.0870695	-1.06013	1.06013	0.783333	no change	0.6	0.9	0.7	0.7	0.8	1
ANKRD40	0.149225	0.158224	0.30039	-0.522315	0.522315	15.15	no change	14.4	14.8	15.6	17.8	14	14.3
ANKRD42	0.418336	0.0300451	0.0852253	-1.06943	1.06943	0.833333	no change	0.9	0.8	1	0.9	0.8	0.6
ANKRD44	0.125481	0.208629	0.367054	-0.435269	0.435269	7.48333	no change	7.6	7.2	7.2	8.6	7.3	7
ANKRD46	0.00745751	0.974435	0.989407	-0.00462485	0.00462485	3.03333	no change	2.8	3.2	3.1	3.2	2.9	3
ANKRD49	0.177854	0.184135	0.335314	-0.474548	0.474548	4.85	no change	5	4.4	4.7	5.8	4.5	4.7
ANKRD50	0.258926	0.0332589	0.092366	-1.03449	1.03449	3.83333	no change	3.6	3.6	4.5	4.4	3.5	3.4
ANKRD52	-0.140367	0.155615	0.296825	-0.527499	0.527499	12.8	no change	11.4	13.9	13.3	11.9	13.6	12.7
ANKRD54	0.259813	0.0305826	0.0863329	-1.06382	1.06382	6.25	no change	7.6	5.6	6.3	6.5	6.1	5.4
ANKRD61	-0.211233	0.633082	0.768689	-0.114249	0.114249	0.766667	no change	0.9	0.8	0.6	0.6	1.1	0.6
ANKRD63	-0.256615	0.301928	0.474333	-0.323916	0.323916	5.25	no change	5.8	5.8	5.8	2.8	5.7	5.6
ANKRD9	0.225732	0.209159	0.367612	-0.43461	0.43461	1.63333	no change	2.2	1.5	1.8	1.3	1.5	1.5
ANKS1A	-0.354792	0.00110436	0.00560031	-2.25179	2.25179	4.55	no change	4.1	4.9	4	3.9	5.4	5
ANKS3	0.0135984	0.941644	0.971702	-0.012467	0.012467	0.983333	no change	1.2	1.1	0.9	0.9	1	0.8
ANKS6	-0.846626	5.54668e-14	1.64414e-12	-11.7841	11.7841	3.4	no change	2.4	4.5	2.6	2.3	4.5	4.1
ANKZF1	0.0322079	0.768066	0.862813	-0.0640834	0.0640834	5.83333	no change	5.9	5.8	5.7	6.1	6.2	5.3
ANLN	0.512413	1.19033e-05	0.00010044	-3.99809	3.99809	20.1167	no change	22.2	16.6	20.5	28.3	16.6	16.5
ANO1	-0.197628	0.352262	0.526155	-0.278886	0.278886	0.95	no change	0.8	1.2	0.9	1	0.7	1.1
ANO10	0.0778848	0.668289	0.793737	-0.100323	0.100323	1.5	no change	1.5	1.5	1.3	1.8	1.5	1.4
ANO6	-0.298777	0.0123688	0.0422439	-1.37424	1.37424	14.1667	no change	10.6	15.3	12.5	15	15.4	16.2
ANO8	-0.246008	0.108411	0.229536	-0.63915	0.63915	3.61667	no change	3.8	4	3.4	2.7	4.3	3.5
ANP32A	-0.178255	0.0675016	0.160476	-0.794589	0.794589	41.1667	no change	38.4	43.6	41.1	36.4	42.5	45
ANP32B	0.142214	0.183698	0.334768	-0.475256	0.475256	298.317	no change	296.4	281.7	348.3	295	265.7	302.8
ANP32E	-0.0442076	0.698631	0.815727	-0.0884554	0.0884554	91.7667	no change	80	93.7	85.5	105.8	88.9	96.7
ANTXR2	-0.0586528	0.653665	0.784439	-0.105441	0.105441	1.48333	no change	1.4	1.6	1.5	1.5	1.4	1.5
ANTXRL	0.539574	0.0279292	0.080661	-1.09334	1.09334	1.1	no change	1.4	0.7	0.9	1.6	1	1
ANXA11	-0.367386	0.000303983	0.00182894	-2.7378	2.7378	33.8	no change	30.1	38.1	31.9	26.6	38	38.1
ANXA2	0.211281	0.0352656	0.0967444	-1.01437	1.01437	8.56667	no change	8.7	7.4	9.1	9.8	8	8.4
ANXA2R	0.228357	0.134757	0.268708	-0.570719	0.570719	8.7	no change	11.3	7.2	9.4	7.5	8.1	8.7
ANXA4	0.369484	0.000267664	0.00163362	-2.78685	2.78685	5.4	no change	6.4	4.5	6.1	5.8	4.5	5.1
ANXA6	0.5605	4.85194e-09	7.62816e-08	-7.11758	7.11758	25.5333	no change	30.1	21.7	31.6	29.6	19.8	20.4
ANXA7	0.21602	0.0269013	0.0782603	-1.10646	1.10646	16.5667	no change	18.3	15.1	17.6	17.6	15.3	15.5
ANXA9	-0.934547	0.000322407	0.00192792	-2.71491	2.71491	1.15	no change	0.8	1.4	1	0.6	1.9	1.2
AP1AR	0.153471	0.164657	0.309424	-0.509446	0.509446	13.4333	no change	13.3	12.7	13.3	15.9	12.3	13.1
AP1B1	-0.527582	5.07621e-07	5.67099e-06	-5.24634	5.24634	37.2833	no change	32.1	44.7	32.7	26.9	45.2	42.1
AP1G1	-0.190205	0.0858939	0.191627	-0.717544	0.717544	10.0167	no change	8	10.7	9.4	10.7	10.6	10.7
AP1G2	0.199535	0.0391548	0.104955	-0.978998	0.978998	9.86667	no change	11.4	9.2	10	10.3	9	9.3
AP1M1	-0.188223	0.0465759	0.12082	-0.917863	0.917863	8.33333	no change	7.9	8.7	8.2	7.3	9	8.9
AP1S1	-0.310299	0.0270284	0.0785418	-1.1049	1.1049	22.6167	no change	24.4	24.1	20.2	16.1	24.3	26.6
AP1S2	0.0841995	0.444347	0.610499	-0.214315	0.214315	15.25	no change	14.5	14.8	14.6	18	13.9	15.7
AP2A1	-0.224452	0.0208241	0.0643647	-1.19135	1.19135	10.75	no change	10.4	11.6	10.3	9.1	12	11.1
AP2A2	0.120411	0.186642	0.339156	-0.4696	0.4696	8.86667	no change	9.3	8.6	9.3	9.2	8.3	8.5
AP2B1	0.101178	0.337907	0.511358	-0.291275	0.291275	37.2167	no change	34.4	36.7	38.4	42.8	36	35
AP2M1	0.00183876	0.985101	0.995393	-0.00200533	0.00200533	43.6	no change	43.9	42.9	42.5	44.6	43.3	44.4
AP2S1	-0.193364	0.280512	0.450675	-0.346137	0.346137	27.7	no change	34.4	26	25.2	18.1	30.5	32
AP3B1	-0.0280005	0.791572	0.87844	-0.0562879	0.0562879	18.6333	no change	16.6	18.8	17.6	21.2	18.7	18.9
AP3D1	0.121072	0.20537	0.363171	-0.439889	0.439889	22.55	no change	22.7	22.3	24.3	23.5	21.9	20.6
AP3M1	-0.0430037	0.656179	0.786488	-0.104308	0.104308	17.05	no change	15.8	17.5	16.1	18.5	17.3	17.1
AP3M2	0.513974	8.35917e-07	9.04557e-06	-5.04356	5.04356	6.08333	no change	7	5	7.1	7.3	4.9	5.2
AP3S1	-0.0855071	0.437912	0.60501	-0.218238	0.218238	15.05	no change	14.8	14.3	15.5	13.6	15.1	17
AP3S2	0.222679	0.147496	0.285579	-0.544273	0.544273	1.01667	no change	1.1	1	1	1.2	0.9	0.9
AP4B1	-0.333575	0.0215529	0.0661028	-1.17978	1.17978	2.86667	no change	2.2	3.6	2.6	2.8	2.9	3.1
AP4E1	0.0249098	0.819228	0.898245	-0.046605	0.046605	8.3	no change	7.7	8.2	8.1	9.3	8.2	8.3
AP4M1	-0.244556	0.0609052	0.148007	-0.829719	0.829719	4.7	no change	4.9	5.1	4.3	3.7	5.2	5
AP4S1	0.707377	6.9144e-08	9.08888e-07	-6.04149	6.04149	2.28333	no change	2.9	1.7	2.7	2.9	1.6	1.9
AP5B1	-0.0610591	0.604316	0.747545	-0.126363	0.126363	9.11667	no change	9.8	9.6	9.3	7.7	9.4	8.9
AP5M1	-0.0189827	0.855514	0.921757	-0.0353834	0.0353834	4.95	no change	4.4	5	4.8	5.6	4.9	5
AP5S1	-0.0950402	0.563027	0.713352	-0.146696	0.146696	2.78333	no change	3.2	3.1	2.4	2.5	3	2.5
AP5Z1	0.185472	0.103577	0.221293	-0.655032	0.655032	8.05	no change	9.8	7.1	8.4	7.6	8.2	7.2
APAF1	-0.375193	0.000185164	0.00118024	-2.92803	2.92803	13.0833	no change	10.7	14	10.8	12.7	15.2	15.1
APBA1	-0.755682	6.43259e-07	7.11713e-06	-5.1477	5.1477	1.33333	no change	1.1	1.9	0.8	1.1	1.5	1.6
APBA3	0.129668	0.433103	0.600999	-0.221126	0.221126	2.68333	no change	3.6	2.5	2.6	2.2	2.6	2.6
APBB1IP	-0.0775139	0.417529	0.587361	-0.231095	0.231095	127.583	no change	119.9	135.7	129.3	123.6	130.4	126.6
APBB2	0.0259238	0.811044	0.89239	-0.0494452	0.0494452	5.18333	no change	4.7	5.3	5.3	5.7	4.9	5.2
APBB3	-0.151065	0.430525	0.598868	-0.222669	0.222669	2.21667	no change	2.6	2.1	1.9	1.9	2.6	2.2
APC	0.0764459	0.581793	0.728397	-0.137632	0.137632	4.93333	no change	4.3	5.4	4.7	6.2	4.7	4.3
APC2	-0.0838521	0.607937	0.75049	-0.124655	0.124655	1.71667	no change	1.9	1.8	1.9	1.2	1.8	1.7
APCDD1	0.0867288	0.414529	0.584443	-0.233258	0.233258	18.0333	no change	20.1	17.7	19.7	16	18	16.7
APEH	-0.112662	0.298024	0.470193	-0.327724	0.327724	16.15	no change	16.4	16.6	16.9	13.4	16.8	16.8
APEX1	0.00029498	0.997047	1	0	0	152.8	no change	177.2	152.8	154.6	127.2	147.1	157.9
APEX2	-0.101148	0.313528	0.486858	-0.312598	0.312598	13.6	no change	13.3	14	13.2	12.9	14.4	13.8
APH1A	-0.0675031	0.542329	0.696405	-0.157138	0.157138	38.2833	no change	40.8	38.6	39.9	31.6	40.3	38.5
APH1B	0.500546	6.14699e-06	5.58793e-05	-4.25275	4.25275	5.48333	no change	6.6	4.5	6.3	6.4	4.3	4.8
API5	-0.226869	0.0262604	0.0768062	-1.1146	1.1146	44.35	no change	38.7	46.9	38.2	45.8	48.1	48.4
APIP	0.185184	0.113366	0.237163	-0.624953	0.624953	6.8	no change	7.6	6.5	6.5	7.6	5.8	6.8
APLP2	-0.0352314	0.714325	0.827282	-0.0823467	0.0823467	27.45	no change	27.2	29.7	26.4	27.8	27.2	26.4
APMAP	0.114096	0.224716	0.387254	-0.412004	0.412004	26.4333	no change	28	24.6	27.3	27.3	25.3	26.1
APOBEC2	0.509355	0.0882565	0.195716	-0.708374	0.708374	1.4	no change	1.8	1.4	2	1.1	0.9	1.2
APOBEC3B	0.270943	0.0287428	0.0824355	-1.08389	1.08389	9.51667	no change	11.1	8.4	10.1	10	8.4	9.1
APOBEC3C	-0.585997	1.69308e-09	2.85335e-08	-7.54465	7.54465	65.6667	no change	51.1	83.9	53.1	53.5	74.3	78.1
APOBEC3D	0.063136	0.814139	0.894369	-0.0484833	0.0484833	0.866667	no change	0.9	0.9	0.6	1.2	1	0.6
APOBEC3F	-0.149602	0.178376	0.327995	-0.484132	0.484132	9.26667	no change	9.2	9.6	8.9	8.3	10	9.6
APOBEC3G	-0.116392	0.298883	0.471117	-0.326871	0.326871	11.45	no change	12.4	12.6	10.3	10.3	10.7	12.4
APOBEC3H	-0.955984	2.62895e-06	2.56571e-05	-4.59079	4.59079	4.25	no change	2.5	4.7	3.3	2.9	5.3	6.8
APOBR	-0.769515	0.000603749	0.00329941	-2.48156	2.48156	1.26667	no change	1.1	1.8	1.1	0.6	1.5	1.5
APOE	-1.99799	0.000187337	0.00119115	-2.92403	2.92403	0.5	down-regulated	0.1	0.3	0.2	0.3	1.7	0.4
APOL1	-0.30222	0.0569133	0.141056	-0.850608	0.850608	2.96667	no change	3	3.5	2.6	2.3	3.1	3.3
APOL2	-0.150805	0.208887	0.367319	-0.434956	0.434956	5.58333	no change	5.4	5.8	5.3	5.2	6	5.8
APOL3	-0.0599888	0.600968	0.74491	-0.127896	0.127896	4.13333	no change	3.9	4.2	4.2	4.1	4.3	4.1
APOL4	-1.47491	4.05433e-18	1.671e-16	-15.777	15.777	2.73333	down-regulated	1.5	3.5	1.4	1.5	4.9	3.6
APOL6	0.244989	0.0158268	0.0514868	-1.2883	1.2883	14.1	no change	13.7	13.1	15.8	16.4	12.6	13
APOLD1	0.324497	0.00702986	0.0265416	-1.57607	1.57607	3.45	no change	4.1	3	3.4	4	3.1	3.1
APOM	0.445975	0.0772925	0.177332	-0.751213	0.751213	1.28333	no change	1.9	0.9	1.6	1	1.2	1.1
APOO	-0.251896	0.157343	0.299212	-0.524021	0.524021	3.1	no change	2.6	2.9	3.2	2.7	3.3	3.9
APOOL	-0.0314275	0.800499	0.885307	-0.052906	0.052906	5.03333	no change	4.3	5.2	4.7	5.9	4.8	5.3
APOPT1	0.610497	0.00175542	0.00828785	-2.08156	2.08156	1.43333	no change	2.1	1.2	1.7	1.4	1.1	1.1
APP	0.553056	4.41279e-08	5.983e-07	-6.22308	6.22308	32.2	no change	34.8	25.7	41.4	38.7	26	26.6
APPBP2	0.136478	0.230257	0.394046	-0.404453	0.404453	5.13333	no change	4.7	4.9	5.3	6.1	5	4.8
APPL1	0.0679494	0.54695	0.699839	-0.155002	0.155002	26.8833	no change	24	25.8	26.7	31.9	26.5	26.4
APPL2	0.252879	0.0427893	0.112721	-0.947995	0.947995	5.25	no change	5.6	4.8	5.2	6.3	5.2	4.4
APRT	-0.484206	0.00882182	0.0318986	-1.49623	1.49623	23.3667	no change	23.1	25	23	12.5	27.1	29.5
APTX	-0.199	0.110223	0.232137	-0.634255	0.634255	6.4	no change	6.4	7	6.3	5.2	6.6	6.9
AQR	-0.140816	0.244654	0.411871	-0.385238	0.385238	8.36667	no change	7	9.1	7.2	9.7	8.7	8.5
ARAF	0.230689	0.0233658	0.0702875	-1.15312	1.15312	17.7167	no change	19	16.6	19.5	18.9	17.6	14.7
ARAP1	-0.19596	0.0511079	0.129777	-0.886802	0.886802	10.0667	no change	9.3	10.7	10.3	8.6	11.2	10.3
ARAP2	-0.293874	0.00226417	0.0102732	-1.98829	1.98829	6.93333	no change	5.9	8	6.2	6.6	7.4	7.5
ARCN1	0.23328	0.0520491	0.131778	-0.880158	0.880158	44.9667	no change	40	43	50.1	55.7	40.6	40.4
AREL1	0.0477882	0.607414	0.750113	-0.124873	0.124873	11.9	no change	12	11.6	11.9	12.4	11.4	12.1
ARF1	0.087929	0.36242	0.535758	-0.271031	0.271031	92.5	no change	94.4	87.2	101.3	90.5	91.9	89.7
ARF3	-0.118884	0.198842	0.354841	-0.449966	0.449966	30.9667	no change	29.6	32	30.1	29.5	32.4	32.2
ARF4	0.375984	0.000275168	0.00167055	-2.77714	2.77714	24.9667	no change	25.9	20.7	29.4	29.3	21.1	23.4
ARF5	-0.13278	0.225745	0.388381	-0.410742	0.410742	33.0333	no change	35.5	33.2	29.8	29.4	37.5	32.8
ARF6	0.0877423	0.344685	0.517528	-0.286066	0.286066	66.95	no change	70.5	64.8	69.1	67.5	64.1	65.7
ARFGAP1	-0.367027	0.000756419	0.00400991	-2.39687	2.39687	11.9167	no change	11	13.4	11.3	9	14.1	12.7
ARFGAP2	-0.16682	0.0842932	0.189116	-0.723272	0.723272	17.4167	no change	17.3	17.6	16.9	15.1	18.6	19
ARFGAP3	0.942327	1.08833e-13	3.11016e-12	-11.5072	11.5072	18.65	no change	19.9	12.6	25.2	28.5	13.5	12.2
ARFGEF1	0.11816	0.291529	0.462687	-0.334713	0.334713	9.91667	no change	9	9.6	9.9	12	9.3	9.7
ARFGEF2	0.0486907	0.685135	0.806339	-0.0934823	0.0934823	11.9333	no change	10	11.8	12.3	14.1	11.8	11.6
ARFIP1	0.379812	0.00163351	0.00778381	-2.10881	2.10881	6.1	no change	6.1	5.2	7.2	7.4	5.3	5.4
ARFIP2	-0.0956798	0.3962	0.568	-0.245652	0.245652	6.16667	no change	6.4	6.4	6	5.5	6.5	6.2
ARFRP1	0.0382479	0.778693	0.870027	-0.0604672	0.0604672	4.76667	no change	5.3	4.8	5.3	3.9	5.1	4.2
ARGLU1	0.0667928	0.505865	0.666727	-0.176052	0.176052	32.5	no change	35.9	30.1	30	34	33.7	31.3
ARHGAP1	-0.232324	0.0121497	0.041605	-1.38085	1.38085	14.55	no change	13.2	15.6	13.8	13.2	16.2	15.3
ARHGAP11A	0.284034	0.00382693	0.0160087	-1.79564	1.79564	38.0333	no change	38.6	34.8	42.3	44.5	33.7	34.3
ARHGAP12	0.278693	0.08422	0.189096	-0.723318	0.723318	3.11667	no change	3.3	2.3	2.9	4.1	3.1	3
ARHGAP15	0.473817	5.56167e-05	0.000406611	-3.39082	3.39082	13.1167	no change	13.3	10.6	14.6	17.9	10.5	11.8
ARHGAP17	-0.140139	0.15753	0.299458	-0.523664	0.523664	24.6833	no change	22.1	26.6	23	25.4	26.5	24.5
ARHGAP18	-0.130723	0.282225	0.452514	-0.344368	0.344368	4.9	no change	4.5	4.7	4.6	5	5.3	5.3
ARHGAP19	0.137067	0.163465	0.307687	-0.511891	0.511891	16.6667	no change	16.4	14.7	18.5	17.5	16.8	16.1
ARHGAP21	0.278573	0.0191665	0.0601937	-1.22045	1.22045	9.31667	no change	8.6	8.5	9.9	12.1	8.5	8.3
ARHGAP23	0.294823	0.010399	0.0365164	-1.43751	1.43751	18.5333	no change	21.2	17.3	22.9	17.2	16.6	16
ARHGAP25	0.220029	0.0176361	0.0562236	-1.25008	1.25008	23.1667	no change	23.9	21.3	25.3	25.7	21.9	20.9
ARHGAP26	-0.0664373	0.63645	0.77133	-0.11276	0.11276	2.48333	no change	2	2.8	2.3	3	2.5	2.3
ARHGAP27	-0.115687	0.34239	0.514979	-0.288211	0.288211	4.23333	no change	4.8	4.4	3.6	3.9	4.5	4.2
ARHGAP30	-0.0693829	0.557707	0.709217	-0.149221	0.149221	45.8833	no change	46.8	47.2	50.8	36.9	47.4	46.2
ARHGAP33	0.480726	6.03932e-05	0.000437512	-3.35901	3.35901	12.4	no change	16.4	10	15	12	11.1	9.9
ARHGAP35	-0.0285806	0.765307	0.860663	-0.0651668	0.0651668	18	no change	17	18.8	18.5	18	18.4	17.3
ARHGAP4	0.144706	0.173818	0.321596	-0.492689	0.492689	19.15	no change	22.7	18.2	20.1	17.6	19	17.3
ARHGAP42	-0.515824	0.00293779	0.0127695	-1.89383	1.89383	1.95	no change	1.4	2.5	1.3	2.1	2.2	2.2
ARHGAP44	1.24805	1.61166e-32	1.66726e-30	-29.778	29.778	5.71667	up-regulated	7.4	3.3	8.7	8	3.5	3.4
ARHGAP45	-0.154889	0.167644	0.313557	-0.503684	0.503684	66.5333	no change	69.4	73.6	66.2	53.5	69.1	67.4
ARHGAP5	0.0944427	0.453416	0.617589	-0.2093	0.2093	12.6	no change	10.9	12	12.4	15.8	12.2	12.3
ARHGAP9	-0.198558	0.0881671	0.195601	-0.708628	0.708628	9.71667	no change	9.9	10	9.6	7.7	10.9	10.2
ARHGDIA	-0.158318	0.179226	0.329171	-0.482578	0.482578	140.8	no change	142.1	144.3	147.9	109.6	154.3	146.6
ARHGDIB	-0.199912	0.038979	0.104547	-0.980688	0.980688	449.333	no change	435.1	490.9	424.7	396.2	462.5	486.6
ARHGEF1	-0.104712	0.334318	0.507784	-0.294321	0.294321	19.2	no change	20.4	20	19.2	16	20.5	19.1
ARHGEF11	0.235089	0.0100431	0.0355356	-1.44934	1.44934	11.8667	no change	12.9	11.4	12.9	12.7	10.8	10.5
ARHGEF18	0.00640671	0.961097	0.982356	-0.00773131	0.00773131	4.75	no change	4.8	4.7	5.3	4.2	4.7	4.8
ARHGEF19	-0.698285	7.11707e-05	0.000503598	-3.29792	3.29792	1.86667	no change	1.5	2	1.5	1.3	2.6	2.3
ARHGEF2	0.17059	0.0718886	0.168027	-0.774621	0.774621	20.3333	no change	21.7	19.7	22.1	20.8	19.4	18.3
ARHGEF3	-0.146581	0.343163	0.515687	-0.287614	0.287614	2.15	no change	1.9	2.3	1.8	2.4	2	2.5
ARHGEF35	3.69586	1.28407e-21	6.75807e-20	-19.1702	19.1702	0.516667	up-regulated	1.2	0	1	0.7	0.1	0.1
ARHGEF39	0.496393	1.25085e-05	0.00010546	-3.97691	3.97691	4.75	no change	5.4	4.1	5.2	6.1	3.8	3.9
ARHGEF40	1.02556	1.2691e-08	1.8702e-07	-6.72811	6.72811	1.55	up-regulated	2.4	0.9	2.2	1.6	1.2	1
ARHGEF5	1.47429	9.75939e-17	3.58017e-15	-14.4461	14.4461	1	up-regulated	1.5	0.6	1.5	1.4	0.5	0.5
ARHGEF6	0.0806257	0.452182	0.616429	-0.210117	0.210117	38.3667	no change	35.8	38.4	38.1	44.6	35.5	37.8
ARHGEF7	0.109883	0.259593	0.428307	-0.368244	0.368244	10.0833	no change	10.1	9.5	9.9	11.5	10.1	9.4
ARHGEF9	-0.0335934	0.737848	0.842373	-0.0744957	0.0744957	3.71667	no change	3.6	4	3.7	3.7	3.7	3.6
ARID1A	0.122913	0.212201	0.371128	-0.430476	0.430476	33.4	no change	32.8	33.7	35.9	35.9	31.8	30.3
ARID1B	0.118606	0.240095	0.406282	-0.391172	0.391172	9.08333	no change	8.8	9.1	10	9.6	8.9	8.1
ARID2	-0.0762451	0.570348	0.719455	-0.142996	0.142996	7.4	no change	5.9	8	6.7	9	7.6	7.2
ARID3A	-0.608451	8.33253e-07	9.02618e-06	-5.0445	5.0445	4.25	no change	3.5	5.1	3.7	2.9	5.3	5
ARID3B	0.0983301	0.526119	0.684445	-0.164661	0.164661	1.9	no change	1.7	1.8	2.1	2.1	2	1.7
ARID4A	0.202666	0.0732717	0.170528	-0.768205	0.768205	9.55	no change	9	9	9.8	11.9	8.9	8.7
ARID4B	0.0929025	0.43739	0.604516	-0.218592	0.218592	9.88333	no change	8.7	10.1	9.8	12.1	9.1	9.5
ARID5A	-0.0598096	0.638873	0.772999	-0.111821	0.111821	53.5167	no change	60.1	53	55.8	41.5	57.2	53.5
ARID5B	-0.384974	0.000294216	0.00177681	-2.75036	2.75036	17.5833	no change	14	21.9	15.2	16.6	19.1	18.7
ARIH1	-0.0247153	0.819374	0.898265	-0.0465957	0.0465957	6.7	no change	5.8	6.8	6.5	7.6	6.8	6.7
ARIH2	0.0804039	0.373207	0.548335	-0.260954	0.260954	12.3833	no change	12.7	12.2	12.9	12.6	11.9	12
ARIH2OS	0.459533	0.118127	0.244113	-0.61241	0.61241	0.8	no change	1.3	0.6	0.8	0.7	0.7	0.7
ARL1	0.0790087	0.492454	0.654391	-0.184163	0.184163	8.36667	no change	7.6	8	9	9.2	8.1	8.3
ARL11	0.185832	0.0675395	0.160476	-0.794589	0.794589	11.55	no change	12.5	11.3	11.9	12.5	10.5	10.6
ARL13B	0.390452	0.00110493	0.00560044	-2.25178	2.25178	5.91667	no change	6.1	5.2	6.9	7.1	5.1	5.1
ARL14EP	0.175984	0.0782141	0.178891	-0.747411	0.747411	10.2333	no change	10.4	9.7	10.6	11.5	9.3	9.9
ARL15	-0.130817	0.422043	0.591604	-0.227969	0.227969	2.48333	no change	2.1	2.7	2.2	2.8	2.6	2.5
ARL16	0.264962	0.0550005	0.137535	-0.861588	0.861588	8.36667	no change	11	7.4	8.4	8.1	8.1	7.2
ARL17A	-0.135991	0.444557	0.610668	-0.214195	0.214195	2.23333	no change	1.7	2.3	2.1	2.6	2.7	2
ARL2	0.141786	0.437514	0.604606	-0.218527	0.218527	4.86667	no change	6.4	4.4	5.1	3.9	4.6	4.8
ARL2BP	-0.0756834	0.840076	0.91223	-0.0398957	0.0398957	3.6	no change	5.1	3.8	4.1	1.3	3.6	3.7
ARL3	0.0676431	0.617962	0.757713	-0.120495	0.120495	5.18333	no change	6.1	5.2	5.2	4.7	4.6	5.3
ARL4A	1.17775	6.48406e-09	1.00116e-07	-6.9995	6.9995	1.36667	up-regulated	1.8	0.9	1.7	2.2	0.7	0.9
ARL4D	0.956388	0.000996388	0.00512308	-2.29047	2.29047	0.733333	no change	1.2	0.4	0.8	0.9	0.5	0.6
ARL5A	-0.201612	0.0512978	0.130036	-0.885938	0.885938	6.7	no change	5.9	7.1	6	6.8	7.2	7.2
ARL5B	0.163554	0.252616	0.420079	-0.376669	0.376669	7.53333	no change	6.3	6.8	7.7	9.9	7.2	7.3
ARL6IP1	0.261841	0.0174526	0.055793	-1.25342	1.25342	65.4667	no change	68.6	58.4	63.2	82.6	59.5	60.5
ARL6IP4	0.105832	0.427252	0.596401	-0.224462	0.224462	21.0167	no change	27.1	18.8	20.4	18	21.6	20.2
ARL6IP5	-0.178968	0.0618888	0.149834	-0.82439	0.82439	26.6667	no change	25.6	27.3	23.6	25.9	28.7	28.9
ARL6IP6	0.0151281	0.88636	0.938748	-0.0274508	0.0274508	18.5167	no change	21.1	16.6	17.9	16.9	18.9	19.7
ARL8A	0.505934	0.000424435	0.00244204	-2.61225	2.61225	17.2833	no change	23.1	14.1	22.4	15.4	14.4	14.3
ARL8B	0.53283	3.23611e-07	3.75308e-06	-5.42561	5.42561	28.1333	no change	31.2	22.1	31.1	37.6	22.5	24.3
ARL9	-0.167984	0.287011	0.457916	-0.339214	0.339214	6.43333	no change	5.7	7	6.9	5.5	6.1	7.4
ARMC1	0.103655	0.325439	0.499283	-0.301653	0.301653	20.85	no change	21	20.7	19.7	24.1	19.2	20.4
ARMC10	-0.278491	0.00858313	0.0311662	-1.50632	1.50632	8.45	no change	7.5	8.7	7.5	7.9	9.6	9.5
ARMC2	-0.0305695	0.874458	0.932798	-0.0302126	0.0302126	0.95	no change	0.8	0.9	1	1	1	1
ARMC5	-0.302727	0.0284353	0.0817801	-1.08735	1.08735	5.68333	no change	5.7	6.1	5.6	4	6.4	6.3
ARMC6	-0.319284	0.0181117	0.0574664	-1.24059	1.24059	14.0833	no change	15.5	16.4	12.1	10.1	15.3	15.1
ARMC7	0.141914	0.356124	0.530227	-0.275538	0.275538	4.55	no change	5.3	4.4	5.2	3.9	4.1	4.4
ARMC8	0.0922127	0.378051	0.552664	-0.257539	0.257539	4.96667	no change	4.9	4.5	5	5.5	4.9	5
ARMCX2	3.07982	8.00224e-21	3.99919e-19	-18.398	18.398	0.516667	up-regulated	0.6	0.1	1.2	1	0.1	0.1
ARMCX3	1.05917	1.10084e-16	4.0241e-15	-14.3953	14.3953	6.78333	up-regulated	8.3	4.1	10.3	8.9	4.3	4.8
ARMCX5	0.906121	1.71586e-11	3.70577e-10	-9.43112	9.43112	2.91667	no change	3.6	2.1	3.8	4.1	1.9	2
ARMCX6	0.531592	0.000267515	0.00163362	-2.78685	2.78685	4.31667	no change	5.5	3.7	4.8	5.1	3.3	3.5
ARMT1	-0.0867454	0.459969	0.624377	-0.204553	0.204553	8.56667	no change	7.9	8.8	8	9.1	8.7	8.9
ARNT	0.0618574	0.520485	0.680022	-0.167477	0.167477	12.85	no change	12.5	12.6	12.7	14.2	12.7	12.4
ARNTL	0.366068	0.0070291	0.0265416	-1.57607	1.57607	2.05	no change	2.5	1.7	2.2	2.2	2	1.7
ARNTL2	-0.116218	0.298576	0.470849	-0.327118	0.327118	4.56667	no change	4	4.6	4.3	4.8	4.9	4.8
ARPC1A	-0.164355	0.429462	0.598033	-0.223275	0.223275	3.73333	no change	3.8	3.2	2.7	4.1	4.2	4.4
ARPC1B	-0.350436	0.157215	0.299062	-0.524239	0.524239	1.03333	no change	1.3	1.2	0.7	0.8	1.1	1.1
ARPC2	-0.126322	0.185726	0.337824	-0.47131	0.47131	51.85	no change	49.6	53.6	47.1	52.2	52.9	55.7
ARPC3	0.0313176	0.751197	0.851351	-0.0698912	0.0698912	73.8167	no change	77.1	68.2	69.2	77.8	73.8	76.8
ARPC4	-0.265744	0.0416678	0.110498	-0.956645	0.956645	24.0333	no change	25.3	25.3	23.3	17	26.6	26.7
ARPC5	-0.208496	0.0675506	0.160476	-0.794589	0.794589	20.0833	no change	20.5	19.4	19.4	16.1	22	23.1
ARPC5L	0.419076	8.3161e-06	7.27834e-05	-4.13797	4.13797	26.3333	no change	31.8	22.4	29.8	28.8	21.8	23.4
ARPP19	-0.0737791	0.466004	0.630007	-0.200655	0.200655	39.3	no change	36.3	38.9	36.7	42	39.4	42.5
ARPP21	0.692496	5.22313e-13	1.34746e-11	-10.8705	10.8705	16.2333	no change	19.2	12.7	21.1	19.9	12.3	12.2
ARRB1	-0.921533	1.29963e-06	1.35122e-05	-4.86927	4.86927	1.53333	no change	1.2	2	1.2	0.8	2.1	1.9
ARRB2	-0.491749	4.9167e-06	4.57815e-05	-4.33931	4.33931	24.6667	no change	23.6	28.7	20.1	17.9	28.9	28.8
ARRDC1	0.0124863	0.926244	0.962531	-0.0165852	0.0165852	7.35	no change	8.4	7.3	8.1	5.7	7.4	7.2
ARRDC2	0.348274	0.000284167	0.00172215	-2.76393	2.76393	24.3667	no change	29.2	21.1	27.8	25	21.3	21.8
ARRDC3	-0.820034	7.16095e-07	7.87248e-06	-5.10389	5.10389	3.11667	no change	1.9	3.2	2.6	2.3	4.5	4.2
ARRDC5	-0.14636	0.606601	0.749377	-0.125299	0.125299	1.18333	no change	1.2	1	1	1.2	1.5	1.2
ARSA	0.273553	0.0657557	0.157245	-0.803423	0.803423	3.96667	no change	4.7	3.5	4.7	3.7	3.7	3.5
ARSB	-0.379724	0.00401877	0.0166164	-1.77946	1.77946	2.23333	no change	1.9	2.6	1.8	2.1	2.4	2.6
ARSD	0.132955	0.241378	0.407882	-0.389465	0.389465	3.98333	no change	4.1	3.9	3.9	4.5	3.8	3.7
ARSG	1.47062	2.57917e-15	8.44353e-14	-13.0735	13.0735	0.8	up-regulated	1.2	0.4	1.3	1.1	0.4	0.4
ARSK	0.578136	0.00242748	0.0109042	-1.96241	1.96241	1.83333	no change	1.8	1.7	2.2	2.6	1.3	1.4
ARTN	-0.446004	0.052296	0.132242	-0.87863	0.87863	3.11667	no change	3.5	3.4	2.7	1.8	4.2	3.1
ARV1	0.438349	0.0018833	0.00877995	-2.05651	2.05651	5.86667	no change	6.7	5.1	6.3	7.2	5.1	4.8
ARVCF	0.0601331	0.718466	0.829666	-0.0810965	0.0810965	1.28333	no change	1.4	1.3	1.4	1.1	1.4	1.1
ASAH1	1.0648	1.62059e-28	1.3412e-26	-25.8725	25.8725	5.01667	up-regulated	6.4	3.2	6.9	7.1	3.3	3.2
ASAH2B	0.150876	0.474419	0.637302	-0.195655	0.195655	0.833333	no change	0.8	0.8	0.8	1	0.8	0.8
ASAP1	-0.517013	8.11196e-06	7.12926e-05	-4.14696	4.14696	23.5	no change	17.1	30.3	18.7	22.3	26.4	26.2
ASAP2	-0.628392	2.37918e-08	3.35779e-07	-6.47395	6.47395	6.71667	no change	5.4	8.9	4.9	5.6	8.3	7.2
ASB1	-0.338091	0.000526019	0.00293351	-2.53261	2.53261	6.8	no change	5.9	7.5	6.1	6	7.8	7.5
ASB13	-0.516437	8.28246e-05	0.000578542	-3.23767	3.23767	6.05	no change	5.2	6.8	5.3	4.5	6.8	7.7
ASB14	0.643308	0.0160598	0.0520485	-1.28359	1.28359	0.75	no change	0.7	0.5	0.8	1.2	0.8	0.5
ASB16	-0.0461484	0.788451	0.87648	-0.0572581	0.0572581	6.78333	no change	7.9	6.5	5.9	6.3	7.9	6.2
ASB6	0.0739745	0.527514	0.685484	-0.164003	0.164003	6.15	no change	7.1	5.8	6.2	5.7	6	6.1
ASB7	0.169063	0.142623	0.279597	-0.553468	0.553468	5.46667	no change	5.8	4.7	5.5	6.1	5.2	5.5
ASB8	0.131827	0.257151	0.425296	-0.371309	0.371309	8.1	no change	7.8	8.3	8.9	8.7	7.3	7.6
ASCC1	-0.127989	0.217505	0.378039	-0.422463	0.422463	7.66667	no change	7.7	7.8	7.4	6.9	8.1	8.1
ASCC2	-0.0081744	0.931991	0.966367	-0.014858	0.014858	15.5333	no change	15.6	15.9	16	14.9	15.6	15.2
ASCC3	-0.403363	0.000480271	0.00271086	-2.56689	2.56689	9.05	no change	6.6	10.8	7.7	9.1	10.2	9.9
ASF1A	0.222688	0.0402555	0.107299	-0.969403	0.969403	14.4833	no change	15.3	12.7	15	16.5	13.2	14.2
ASF1B	-0.310087	0.00214446	0.00980746	-2.00844	2.00844	91.55	no change	89.7	96.5	80.5	75.4	102.6	104.6
ASH1L	0.138016	0.25658	0.424876	-0.371738	0.371738	7.5	no change	6.7	7.5	7.5	9.4	7.2	6.7
ASH2L	-0.112477	0.213084	0.372357	-0.429041	0.429041	18.35	no change	18.1	18.7	17.8	17.1	19.1	19.3
ASL	0.187523	0.404325	0.574868	-0.240432	0.240432	1.86667	no change	2.7	1.8	1.9	1.4	1.7	1.7
ASMTL	0.160265	0.170206	0.316946	-0.499014	0.499014	12.8333	no change	15.1	11.7	14	11.6	11.9	12.7
ASNA1	-0.00113014	0.998947	1	0	0	27.5333	no change	34.1	27.5	26	22.7	28.3	26.6
ASNS	1.23262	1.48855e-32	1.55546e-30	-29.8081	29.8081	19.6167	up-regulated	29.5	12.3	24.7	28.4	11	11.8
ASNSD1	0.282713	0.0179245	0.0569849	-1.24424	1.24424	15.7667	no change	16.1	12.5	16.8	19.1	14.6	15.5
ASPHD2	1.3379	4.97741e-24	3.15898e-22	-21.5005	21.5005	4.26667	up-regulated	6.2	2.4	6.1	6.1	2.5	2.3
ASPM	0.697251	1.98996e-06	1.99478e-05	-4.7001	4.7001	23.75	no change	25	18.6	24.9	38.3	18.1	17.6
ASPRV1	-0.505599	0.119014	0.24518	-0.610515	0.610515	0.9	no change	1	0.8	0.9	0.4	1	1.3
ASPSCR1	0.224185	0.109263	0.230585	-0.637169	0.637169	3.3	no change	4.3	3.2	3.6	2.8	3	2.9
ASTE1	0.562969	0.000249197	0.00153176	-2.81481	2.81481	3.13333	no change	3.4	2.4	3.9	3.9	2.4	2.8
ASTN1	-0.0599895	0.695283	0.813102	-0.0898548	0.0898548	1.15	no change	1.2	1.2	1	1.2	1.1	1.2
ASXL1	0.188473	0.0493783	0.12666	-0.897361	0.897361	24.8167	no change	25.3	23.6	26.7	27.4	23.9	22
ASXL2	-0.0382091	0.725886	0.834644	-0.0784989	0.0784989	10.1667	no change	8.7	10.9	10	11.4	10.2	9.8
ATAD1	0.0688316	0.569906	0.719073	-0.143227	0.143227	11.7	no change	10.2	11	11.7	14	11.4	11.9
ATAD2	0.142732	0.250847	0.418306	-0.378506	0.378506	48.2667	no change	43.6	45.4	46.8	61.6	46.9	45.3
ATAD2B	0.25607	0.0187504	0.0591561	-1.228	1.228	5.75	no change	5.5	5.4	6.3	7	5.1	5.2
ATAD3A	-0.405655	0.00433214	0.0176806	-1.7525	1.7525	12.5833	no change	12.3	15.6	11.8	8.4	14.4	13
ATAD3B	-0.233509	0.104989	0.223751	-0.650234	0.650234	3	no change	3.3	3.3	2.8	2.2	3.3	3.1
ATAD5	-0.0350663	0.765487	0.860663	-0.0651668	0.0651668	13.75	no change	12.2	14	12.2	16.4	14.1	13.6
ATAT1	-0.106762	0.501222	0.662758	-0.178645	0.178645	3.33333	no change	3.4	3.6	2.6	3.7	3.5	3.2
ATE1	0.155294	0.23545	0.40035	-0.39756	0.39756	7.76667	no change	6.8	7.4	8	9.8	7.3	7.3
ATF1	0.270793	0.00897714	0.0323584	-1.49001	1.49001	21.9	no change	23.7	20.3	22.2	25.9	18.5	20.8
ATF2	0.139789	0.22977	0.393489	-0.405067	0.405067	20.05	no change	18.2	18.4	19.9	25	19.3	19.5
ATF3	1.22371	1.37937e-17	5.36452e-16	-15.2705	15.2705	3.5	up-regulated	5.3	2.3	5	4.4	2	2
ATF4	0.39088	0.000603301	0.00329871	-2.48166	2.48166	256.1	no change	312.4	222.6	314.1	245.9	209.3	232.3
ATF5	1.40877	1.28077e-45	2.17207e-43	-42.6631	42.6631	252.133	up-regulated	347.5	137.9	387.9	364	134.3	141.2
ATF6	0.713531	1.39753e-10	2.74856e-09	-8.56089	8.56089	10.15	no change	11	8.2	12.6	14.2	7.5	7.4
ATF6B	0.073851	0.433551	0.60139	-0.220844	0.220844	45.3667	no change	47.5	45.5	45.9	46.3	42.2	44.8
ATF7	0.0261317	0.825532	0.902666	-0.0444727	0.0444727	9.18333	no change	8	8.9	9.1	10.7	9.2	9.2
ATF7IP	0.225974	0.0648077	0.155642	-0.807874	0.807874	11.3	no change	10.4	11.3	12	14.2	9.5	10.4
ATF7IP2	0.526908	2.249e-05	0.000179521	-3.74589	3.74589	4.08333	no change	4.6	3.3	4.4	5.5	3.4	3.3
ATG10	-0.669447	1.95667e-05	0.000158386	-3.80028	3.80028	1.78333	no change	1.4	2.1	1.2	1.5	2.3	2.2
ATG101	0.220617	0.23299	0.397146	-0.40105	0.40105	9.2	no change	11.5	7.9	11.8	6.4	8.8	8.8
ATG12	0.0132472	0.908319	0.952351	-0.0212028	0.0212028	5.63333	no change	5.3	5	5.6	6.1	5.9	5.9
ATG13	0.0996023	0.312405	0.485952	-0.313406	0.313406	11.2833	no change	10.7	11.2	12.2	12.1	10.8	10.7
ATG14	0.114966	0.433461	0.60139	-0.220844	0.220844	3.63333	no change	3.3	3.7	3.5	4.5	3.6	3.2
ATG16L1	0.145624	0.24897	0.416089	-0.380814	0.380814	3.33333	no change	3.9	3.2	3.4	3.2	3.3	3
ATG16L2	0.116981	0.302733	0.475231	-0.323095	0.323095	4.6	no change	5.4	4.5	4.3	4.7	4.6	4.1
ATG2A	-0.2723	0.0109241	0.0381018	-1.41905	1.41905	5.38333	no change	4.9	6	5.2	4.5	6.1	5.6
ATG2B	0.880727	5.13722e-12	1.17576e-10	-9.92968	9.92968	3.61667	no change	4	2.7	4.4	5.6	2.5	2.5
ATG3	0.108331	0.312308	0.485952	-0.313406	0.313406	8.8	no change	8.7	8.8	8.5	10.2	8.2	8.4
ATG4A	0.0896988	0.576919	0.724739	-0.139818	0.139818	3.08333	no change	3.2	2.8	2.9	3.5	2.9	3.2
ATG4B	0.0220865	0.821955	0.900278	-0.0456232	0.0456232	10.35	no change	11.2	10.1	10.7	9.4	10.5	10.2
ATG4C	0.0436476	0.730142	0.838419	-0.076539	0.076539	9.78333	no change	9.1	9.1	9.3	11.4	9.7	10.1
ATG4D	0.117335	0.385799	0.559	-0.252588	0.252588	13.8833	no change	17.5	14.4	12.9	13	13.5	12
ATG5	0.276697	0.014642	0.0483781	-1.31535	1.31535	5.25	no change	5.5	4.4	6	5.8	4.8	5
ATG7	0.0672209	0.60879	0.751185	-0.124253	0.124253	1.95	no change	2	2	1.9	2.1	2	1.7
ATG9A	-0.136581	0.18796	0.340952	-0.467306	0.467306	5.25	no change	5.1	5.8	4.9	5	5.5	5.2
ATIC	-0.345718	0.000140118	0.000922089	-3.03523	3.03523	25.0333	no change	22.7	28.2	21.5	22	27.3	28.5
ATL2	0.16833	0.0817247	0.184743	-0.733432	0.733432	12.6	no change	13.5	11.4	12.5	14	12	12.2
ATL3	-0.153422	0.109963	0.231779	-0.634926	0.634926	22.3167	no change	20.1	22.8	22.1	21.2	23.4	24.3
ATM	-0.114415	0.293078	0.46416	-0.333332	0.333332	10.4167	no change	9.3	11	9.3	11.5	11.2	10.2
ATMIN	0.177879	0.0819012	0.185074	-0.732655	0.732655	11.0167	no change	11.1	10.9	11.2	12.8	9.9	10.2
ATN1	0.254186	0.00815482	0.0299899	-1.52302	1.52302	27.8333	no change	30.8	26.8	31.3	28.7	25.3	24.1
ATOX1	-0.282196	0.0704541	0.165456	-0.781318	0.781318	2.48333	no change	2.5	2.7	2.4	1.8	2.7	2.8
ATP10A	-1.27533	9.88127e-22	5.26916e-20	-19.2783	19.2783	2.26667	down-regulated	1.5	3	1.2	1.3	3.4	3.2
ATP10D	-0.0146914	0.887839	0.939275	-0.0272073	0.0272073	6.38333	no change	5.7	6.6	6.2	7.2	6.1	6.5
ATP11A	-0.790672	4.42452e-11	9.11786e-10	-9.04011	9.04011	3.88333	no change	2.7	4.9	2.6	3.3	5.4	4.4
ATP11B	0.123216	0.278843	0.44936	-0.347405	0.347405	17.8833	no change	16	17.4	18.6	21.4	16.9	17
ATP11C	-0.493563	1.81902e-06	1.83524e-05	-4.73631	4.73631	8.88333	no change	7.2	10.5	6.7	8.2	10.6	10.1
ATP13A1	-0.35701	0.000132746	0.000878041	-3.05649	3.05649	11.15	no change	10.1	12.1	9.7	9.5	13.3	12.2
ATP13A2	-0.190534	0.0606561	0.147475	-0.831282	0.831282	15.1833	no change	15.3	17.2	14.4	12.9	15.7	15.6
ATP13A3	-0.197173	0.0730342	0.170205	-0.769029	0.769029	15.95	no change	13.6	16.4	13.8	17.2	17.6	17.1
ATP1A1	-0.343283	0.000303075	0.00182604	-2.73849	2.73849	45.0833	no change	38.3	51.9	41.3	39.7	49.8	49.5
ATP1A3	1.26371	1.90876e-28	1.55481e-26	-25.8083	25.8083	8.25	up-regulated	10.3	5	12.4	12.3	4.6	4.9
ATP1B3	0.436739	3.01318e-06	2.91321e-05	-4.53563	4.53563	50.75	no change	58.1	43.7	61.1	56	42.2	43.4
ATP23	0.319254	0.0672142	0.159956	-0.795998	0.795998	7.08333	no change	7.8	5.6	8.2	7.6	5.6	7.7
ATP2A1	-0.175144	0.471848	0.634838	-0.197337	0.197337	1.01667	no change	1.3	1.2	0.9	0.7	1	1
ATP2A2	0.15658	0.120861	0.247438	-0.606533	0.606533	17.6833	no change	17.1	16.2	18.6	20.3	17.3	16.6
ATP2A3	0.0793133	0.391309	0.563566	-0.249055	0.249055	50.15	no change	52.3	48.9	51.5	50.9	49.5	47.8
ATP2B1	-0.111833	0.255155	0.423349	-0.373301	0.373301	13.1	no change	11.5	13	12.9	13.4	13.9	13.9
ATP2B4	-0.213995	0.049115	0.126109	-0.899253	0.899253	31.7667	no change	26	35	28.9	33.4	34.4	32.9
ATP2C1	0.0266487	0.817033	0.896311	-0.0475412	0.0475412	7.13333	no change	6.4	6.7	7	8.2	7.3	7.2
ATP5S	0.167859	0.108912	0.230205	-0.637886	0.637886	3.68333	no change	3.8	3.5	3.8	4.1	3.4	3.5
ATP6AP1	0.394218	1.95626e-05	0.000158386	-3.80028	3.80028	16.8167	no change	18.8	14.4	19.9	18.7	14.6	14.5
ATP6AP2	-0.0398588	0.709695	0.82381	-0.0841728	0.0841728	5.3	no change	4.9	5.1	5.5	5.3	5.1	5.9
ATP6V0A2	0.0709309	0.495973	0.657547	-0.182073	0.182073	4.15	no change	4	4.2	4.3	4.5	3.8	4.1
ATP6V0B	0.181256	0.327306	0.500903	-0.300246	0.300246	15.1833	no change	22.2	12.6	15.2	11.1	15.1	14.9
ATP6V0C	0.0447048	0.911526	0.953797	-0.0205439	0.0205439	4.75	no change	5.2	2.3	3.6	5.7	8.8	2.9
ATP6V0D1	0.151876	0.12772	0.258008	-0.588367	0.588367	10.7833	no change	12.6	10.2	10.8	10.7	10.5	9.9
ATP6V0E1	0.142773	0.173004	0.320561	-0.494089	0.494089	27.7	no change	31.9	25.6	28.2	27.3	26.6	26.6
ATP6V0E2	0.408541	0.0104966	0.0368217	-1.4339	1.4339	4.66667	no change	6.4	3.8	5.4	4.2	3.9	4.3
ATP6V1A	0.0257749	0.831392	0.906201	-0.0427756	0.0427756	7.6	no change	7.5	7.2	6.9	8.6	7.4	8
ATP6V1B2	-0.581795	1.15413e-09	1.99324e-08	-7.70044	7.70044	19.25	no change	15.6	21.8	15.7	15.1	23.3	24
ATP6V1C1	0.171949	0.143488	0.280704	-0.551751	0.551751	9.3	no change	8.8	8.8	9.2	11.6	8.8	8.6
ATP6V1C2	0.385266	0.000457296	0.00260216	-2.58467	2.58467	11.6667	no change	13.8	11	12.5	13.4	9.9	9.4
ATP6V1D	-0.0592277	0.595202	0.739624	-0.130989	0.130989	9.6	no change	8.8	8.9	10	9.5	10.4	10
ATP6V1E1	0.205665	0.0300988	0.085312	-1.06899	1.06899	26.2333	no change	26.6	23.4	28.4	29.3	24.4	25.3
ATP6V1E2	-0.149037	0.374833	0.550099	-0.259559	0.259559	1.5	no change	1.2	1.7	1.6	1.5	1.5	1.5
ATP6V1F	0.126871	0.505991	0.666727	-0.176052	0.176052	35.9667	no change	50	33.3	38.5	24.4	36.6	33
ATP6V1G1	0.125956	0.301663	0.474118	-0.324114	0.324114	71.3	no change	84.1	63.3	78.3	61.1	66.3	74.7
ATP6V1H	0.279871	0.00818698	0.0300761	-1.52178	1.52178	8.05	no change	9.1	7.4	8.2	9.2	6.9	7.5
ATP7A	0.219238	0.216234	0.376384	-0.424369	0.424369	2.23333	no change	1.8	2.1	2.3	3.1	2	2.1
ATP8A1	-0.182255	0.0857883	0.191515	-0.717797	0.717797	17.7833	no change	14.7	19.1	16.7	18.6	18.7	18.9
ATP8B1	0.112955	0.606154	0.749288	-0.125351	0.125351	1.38333	no change	1.1	1.4	1.5	1.7	1.6	1
ATP8B2	-0.740562	8.0575e-15	2.53358e-13	-12.5963	12.5963	8.23333	no change	6.2	10.1	6.1	6.2	10.8	10
ATP8B3	0.0658135	0.633035	0.768689	-0.114249	0.114249	2.38333	no change	2.6	2.3	2.2	2.6	2.6	2
ATP9B	-0.0269349	0.812703	0.89336	-0.0489734	0.0489734	1.98333	no change	2	1.9	1.9	2	2.1	2
ATPAF1	-0.105861	0.329137	0.503091	-0.298353	0.298353	7.76667	no change	7.7	7.3	7.1	7.7	8.3	8.5
ATPAF2	-0.241472	0.0637582	0.153569	-0.813696	0.813696	3.7	no change	3.7	3.9	3.1	3.4	4.4	3.7
ATR	-0.215001	0.0702772	0.165126	-0.782184	0.782184	4.53333	no change	3.9	4.7	3.7	5	4.8	5.1
ATRAID	0.160541	0.260941	0.429309	-0.36723	0.36723	13.1667	no change	17.3	11.6	12.6	11.9	13	12.6
ATRN	0.142222	0.178433	0.328034	-0.484081	0.484081	5.75	no change	5.6	5.5	5.9	6.6	5.5	5.4
ATRNL1	0.163928	0.076981	0.176892	-0.752292	0.752292	10.9333	no change	11.2	10.6	12	11.5	10.5	9.8
ATRX	-0.0413899	0.75108	0.851312	-0.0699112	0.0699112	13.2167	no change	10.7	14.4	12.6	15.8	13	12.8
ATXN10	-0.17686	0.0508922	0.129484	-0.887785	0.887785	22.9833	no change	21.2	23.6	21.7	21.9	24.4	25.1
ATXN1L	0.137129	0.163843	0.308231	-0.511124	0.511124	7.55	no change	7.8	6.9	8.4	7.5	7.5	7.2
ATXN2	0.0955809	0.360754	0.534441	-0.2721	0.2721	4.6	no change	4.3	4.6	4.9	5	4.6	4.2
ATXN2L	0.296829	0.00317997	0.0136785	-1.86396	1.86396	86.5	no change	95.1	78.5	103.5	87.7	78.9	75.3
ATXN3	0.833539	1.3051e-13	3.67687e-12	-11.4345	11.4345	1.1	no change	1.3	0.8	1.4	1.5	0.8	0.8
ATXN7	0.174712	0.100806	0.216807	-0.663927	0.663927	8.51667	no change	7.9	8.3	9.3	9.9	7.9	7.8
ATXN7L1	0.0692883	0.618338	0.757713	-0.120495	0.120495	3.15	no change	2.8	3.3	3.1	3.7	2.8	3.2
ATXN7L2	-0.0445171	0.742533	0.845701	-0.0727832	0.0727832	3.5	no change	3.8	3.4	3.1	3.5	3.5	3.7
ATXN7L3	-0.106999	0.277429	0.448158	-0.348568	0.348568	21.3	no change	22	22.7	21.1	18.5	21.8	21.7
ATXN7L3B	-0.120687	0.247834	0.414928	-0.382027	0.382027	20.9333	no change	20.5	21.2	22	17.8	22.1	22
AUH	-0.326264	0.03373	0.093409	-1.02961	1.02961	3.68333	no change	3.3	4	3.3	3.2	4	4.3
AUNIP	0.221154	0.117028	0.242519	-0.615255	0.615255	4.61667	no change	5.1	4.5	5	4.8	4	4.3
AUP1	0.0612093	0.577732	0.725233	-0.139523	0.139523	25.9833	no change	31.1	26	24.7	24	24.9	25.2
AURKA	0.538938	1.85782e-08	2.67304e-07	-6.57299	6.57299	19.9333	no change	23.5	15.7	23.3	24.1	16.1	16.9
AURKAIP1	-0.20494	0.369574	0.544156	-0.264277	0.264277	36.8833	no change	48.1	36.7	36.2	18.7	40	41.6
AURKB	0.413126	0.000902188	0.00469002	-2.32883	2.32883	50.95	no change	71.2	41.8	54.9	48.7	44.4	44.7
AUTS2	-0.127404	0.200558	0.357226	-0.447057	0.447057	16.9167	no change	15.1	18.2	17.3	16.1	18.1	16.7
AVEN	-0.123837	0.438078	0.60501	-0.218238	0.218238	6.95	no change	7.9	6.8	6.3	5.8	7.2	7.7
AVL9	0.1543	0.112475	0.235584	-0.627854	0.627854	5.75	no change	5.6	5.3	6.3	6.3	5.6	5.4
AVPR2	-0.0883177	0.745672	0.848062	-0.0715723	0.0715723	1.33333	no change	1.6	1.5	1.3	1	1.5	1.1
AXIN1	-0.017057	0.871049	0.930985	-0.0310574	0.0310574	8.83333	no change	8.9	8.7	9.5	8	8.9	9
AXIN2	0.136851	0.528113	0.685897	-0.163741	0.163741	0.8	no change	1.1	0.7	0.8	0.6	0.8	0.8
AZI2	0.179469	0.247803	0.414928	-0.382027	0.382027	2.56667	no change	2.3	2.6	2.5	3.3	2.4	2.3
AZIN1	0.167463	0.0849033	0.190237	-0.720705	0.720705	32.4333	no change	32	30	34.5	36.5	30.8	30.8
B2M	0.217775	0.0323801	0.0903621	-1.04401	1.04401	158.117	no change	164.7	136.5	167.3	178.5	142.4	159.3
B3GALNT2	-0.219525	0.0643088	0.154643	-0.81067	0.81067	6.56667	no change	5.4	7.7	6	6.8	6.8	6.7
B3GALT4	0.501692	0.0128125	0.0434006	-1.3625	1.3625	2.63333	no change	3	2.6	3.7	2.6	2	1.9
B3GALT6	0.0181314	0.891603	0.941475	-0.0261911	0.0261911	13.2167	no change	14.5	13.7	14.9	10.5	12.9	12.8
B3GAT3	-0.108092	0.503026	0.664005	-0.177829	0.177829	11.1333	no change	13.5	10.6	10.5	8.3	12.4	11.5
B3GLCT	-0.316042	0.0143161	0.0475435	-1.32291	1.32291	4.31667	no change	3.8	5	3.4	4.3	4.5	4.9
B3GNT2	-0.085332	0.395708	0.567767	-0.24583	0.24583	76.7667	no change	70.5	77.9	70.4	82.8	79.3	79.7
B3GNT5	-0.0125395	0.949504	0.976406	-0.0103694	0.0103694	1.33333	no change	1.3	1.2	1.2	1.5	1.4	1.4
B3GNT7	4.51919	3.35041e-37	4.17591e-35	-34.3792	34.3792	0.516667	up-regulated	1.1	0	1	0.9	0	0.1
B3GNT9	1.00095	9.71345e-06	8.40169e-05	-4.07563	4.07563	1.45	up-regulated	2	0.7	2	1.9	1.3	0.8
B3GNTL1	-0.202018	0.103542	0.221265	-0.655087	0.655087	4.51667	no change	4.3	4.9	3.6	4.7	5	4.6
B4GALT1	-0.439503	1.82786e-06	1.84121e-05	-4.7349	4.7349	26.9333	no change	22.2	31.3	22.8	23.6	31.6	30.1
B4GALT2	-0.677531	6.75072e-08	8.89634e-07	-6.05079	6.05079	7.11667	no change	6.2	8.7	5.5	4.8	9.1	8.4
B4GALT3	-0.0687364	0.592352	0.737056	-0.1325	0.1325	6.16667	no change	6.6	6.1	6.1	5.4	6.1	6.7
B4GALT4	0.552406	0.00145842	0.0070966	-2.14895	2.14895	1.15	no change	1.1	1	1.5	1.5	0.9	0.9
B4GALT5	-1.40055	2.80879e-11	5.9179e-10	-9.22783	9.22783	0.833333	down-regulated	0.5	1.4	0.4	0.4	1.1	1.2
B4GALT6	0.527737	0.000507232	0.00284407	-2.54606	2.54606	2.65	no change	3.1	2.4	2.7	3.6	2	2.1
B4GALT7	0.227469	0.092479	0.202819	-0.692892	0.692892	3.55	no change	4.2	3	3.6	3.7	3.7	3.1
B4GAT1	-0.357317	0.0196586	0.0612889	-1.21262	1.21262	7.85	no change	8.3	9.4	6.5	5.9	8.1	8.9
B9D2	0.152126	0.434093	0.60197	-0.220425	0.220425	5.38333	no change	7.1	5.9	5.2	4.7	5.1	4.3
BABAM1	-0.327838	0.0593931	0.145563	-0.836949	0.836949	5.05	no change	5.6	4.9	4	3.9	6.2	5.7
BACE1	-0.183212	0.199959	0.356528	-0.447906	0.447906	2.16667	no change	1.9	2.3	1.8	2.4	2.4	2.2
BACH1	0.367218	0.000357244	0.00210941	-2.67584	2.67584	9.4	no change	9.6	8.3	10.7	11.5	7.9	8.4
BACH2	0.389184	0.00058635	0.00321963	-2.49219	2.49219	28.7833	no change	28	26.6	34.4	35.6	24.7	23.4
BAD	0.0736041	0.670494	0.795534	-0.099341	0.099341	7.15	no change	9.2	6.8	7.4	5.5	6.6	7.4
BAG1	-0.234734	0.0564405	0.140187	-0.853294	0.853294	8.46667	no change	9.2	9.1	7.8	6.4	9	9.3
BAG2	-0.40218	0.00267369	0.0118608	-1.92589	1.92589	2.36667	no change	2.1	2.7	2.1	1.9	2.5	2.9
BAG4	0.00393983	0.997926	1	0	0	3.6	no change	3.1	3.5	3.6	4.1	3.6	3.7
BAG5	0.585995	5.72814e-10	1.03057e-08	-7.98692	7.98692	13.7167	no change	15.8	11	16.7	16.9	10.7	11.2
BAG6	-0.163501	0.0937177	0.204819	-0.68863	0.68863	72.6833	no change	69.6	78	72.3	64	78.4	73.8
BAHCC1	0.242052	0.0364841	0.099297	-1.00306	1.00306	21.0833	no change	24.1	20.3	25.4	19.1	19	18.6
BAHD1	-0.0860624	0.37584	0.550873	-0.258948	0.258948	13.5667	no change	13.2	14.3	13.9	12.4	14	13.6
BAIAP2L2	-0.449108	0.170284	0.316946	-0.499014	0.499014	0.583333	no change	0.4	0.5	0.6	0.5	1	0.5
BAK1	-0.0221583	0.885494	0.938748	-0.0274508	0.0274508	10.4667	no change	11.2	10.7	11.6	8.4	10.4	10.5
BANF1	-0.126855	0.260285	0.429028	-0.367515	0.367515	64.3833	no change	70.1	60.8	59.7	55.2	66.7	73.8
BANK1	0.0251055	0.819915	0.898614	-0.0464269	0.0464269	11.2333	no change	10.7	11.2	10.4	12.9	11.5	10.7
BANP	0.0911812	0.452331	0.616516	-0.210055	0.210055	3.45	no change	3.8	3.3	3.8	3.1	3.4	3.3
BAP1	-0.19006	0.0467783	0.121253	-0.916307	0.916307	27.8167	no change	27.5	29.1	26.1	24.4	29.8	30
BARD1	0.178553	0.0852025	0.190701	-0.719647	0.719647	19.55	no change	19	18.7	19.7	23.6	18.1	18.2
BATF	-0.650232	0.000328659	0.00195626	-2.70857	2.70857	6.96667	no change	6.5	8.8	5.3	4.6	8.9	7.7
BATF3	0.901523	0.00174339	0.00824661	-2.08372	2.08372	1.18333	no change	1.9	0.7	1.9	0.9	1	0.7
BAX	-0.234502	0.0695573	0.164023	-0.785094	0.785094	43.9167	no change	47.2	46.3	42.5	31.5	46.5	49.5
BAZ1A	-0.137005	0.226483	0.389456	-0.409542	0.409542	22.0667	no change	19.2	24.8	19.6	24.3	23.1	21.4
BAZ1B	-0.0907869	0.413624	0.583438	-0.234005	0.234005	59.6333	no change	50.3	65.2	58.1	65	59.9	59.3
BAZ2A	0.112059	0.247982	0.415108	-0.381839	0.381839	16.65	no change	16.4	16.2	18.1	17.4	16.5	15.3
BAZ2B	0.593986	3.9855e-07	4.53575e-06	-5.34335	5.34335	2.21667	no change	2.6	1.9	2.4	3	1.7	1.7
BBC3	-0.283642	0.31975	0.493041	-0.307117	0.307117	5.58333	no change	6.9	6.1	6.1	2.2	6.3	5.9
BBIP1	0.538371	0.00156768	0.00752911	-2.12326	2.12326	1.18333	no change	1.2	1	1.6	1.4	1.1	0.8
BBOF1	-0.352749	0.0898716	0.198491	-0.70226	0.70226	0.816667	no change	0.5	1	0.8	0.8	0.9	0.9
BBS10	0.314944	0.0637916	0.153578	-0.813672	0.813672	2.31667	no change	2.3	1.9	2.4	3	2.1	2.2
BBS2	0.294529	0.0108985	0.0380508	-1.41964	1.41964	3.93333	no change	4.6	3.3	4.4	4	3.4	3.9
BBS4	0.372623	0.0422754	0.111794	-0.951581	0.951581	1.83333	no change	2.2	1.6	1.6	2.4	1.5	1.7
BBS7	0.370985	0.00980759	0.0348687	-1.45756	1.45756	2.95	no change	3.1	2.5	3	3.9	2.6	2.6
BBS9	0.756415	8.96635e-06	7.8144e-05	-4.1071	4.1071	1.11667	no change	1.3	0.8	1.5	1.4	0.9	0.8
BBX	0.281689	0.00667791	0.0254543	-1.59424	1.59424	9.81667	no change	9.7	8.9	10.4	12.2	8.9	8.8
BCAP29	0.186956	0.133675	0.266809	-0.5738	0.5738	4.41667	no change	4.3	4	4.4	5.4	3.9	4.5
BCAP31	-0.287523	0.0130098	0.0439107	-1.35743	1.35743	33.15	no change	33.6	35.8	31.4	24.7	36.1	37.3
BCAS2	0.244676	0.0567573	0.140743	-0.851573	0.851573	22.4833	no change	24.7	19.4	20.6	27.9	21.4	20.9
BCAS3	0.461932	0.000638534	0.00346389	-2.46044	2.46044	1.01667	no change	1.1	0.9	1.2	1.3	0.8	0.8
BCAS4	-0.281266	0.0305744	0.0863329	-1.06382	1.06382	6.65	no change	6.9	7.7	6.3	4.8	7	7.2
BCAT1	0.0643484	0.540505	0.69529	-0.157834	0.157834	37.85	no change	34.7	37.9	38.6	42.9	35.6	37.4
BCAT2	-0.0614056	0.690522	0.810099	-0.0914622	0.0914622	5.46667	no change	6	4.9	5.8	4.3	6.1	5.7
BCCIP	-0.237665	0.0224184	0.068091	-1.16691	1.16691	8.2	no change	7.8	8.6	7.4	7.4	8.9	9.1
BCDIN3D	0.325275	0.0382151	0.102898	-0.987592	0.987592	2.2	no change	2.4	2	2.6	2.4	1.8	2
BCKDHB	0.0672377	0.607621	0.750271	-0.124782	0.124782	5	no change	5.2	4.2	5.1	5.1	4.9	5.5
BCKDK	-0.153801	0.164936	0.309779	-0.508949	0.508949	9.66667	no change	9.2	10	9.9	8.4	10.6	9.9
BCL10	0.0602214	0.615797	0.756671	-0.121093	0.121093	9.05	no change	9.5	8.9	8.3	10	8.7	8.9
BCL11A	0.254794	0.00946921	0.0338958	-1.46985	1.46985	34.6833	no change	36.6	33.1	39.8	36.9	32	29.7
BCL2	-0.459988	2.54688e-06	2.49739e-05	-4.60251	4.60251	25.1667	no change	20	30.2	22.3	21.3	28	29.2
BCL2L1	-0.31209	0.00257931	0.0114963	-1.93944	1.93944	36.15	no change	34.3	40.6	34.5	28.1	39.3	40.1
BCL2L11	0.0329283	0.749386	0.850137	-0.070511	0.070511	7.18333	no change	7.1	6.8	7	7.7	7.5	7
BCL2L12	-0.0863748	0.603621	0.746945	-0.126711	0.126711	14.6833	no change	18.5	13.8	13.5	10.9	15.1	16.3
BCL2L13	-0.169739	0.0872294	0.193978	-0.712247	0.712247	6.45	no change	5.8	6.8	6.3	6.1	6.8	6.9
BCL2L2	-0.00105503	1	1	0	0	3.63333	no change	3.7	3.3	3.7	3.5	3.9	3.7
BCL6	0.24808	0.0139533	0.0465186	-1.33237	1.33237	29.5333	no change	32.3	28	34.6	29.4	27	25.9
BCL7A	0.455717	7.38655e-07	8.09469e-06	-5.0918	5.0918	17.15	no change	19	14.1	20.5	20	14.5	14.8
BCL7B	0.158346	0.116724	0.242229	-0.615775	0.615775	22.05	no change	24.9	22.1	23.7	21.3	19.8	20.5
BCL7C	-0.0664157	0.753505	0.852768	-0.0691693	0.0691693	5.58333	no change	7	5.2	6	3.4	6.1	5.8
BCL9	-0.437777	0.00988594	0.0350961	-1.45474	1.45474	1.76667	no change	1.5	2.2	1.8	1.2	2	1.9
BCL9L	-0.789847	6.10908e-14	1.79541e-12	-11.7458	11.7458	6.31667	no change	4.6	8.1	5	4.3	8.5	7.4
BCLAF1	-0.263798	0.0262594	0.0768062	-1.1146	1.1146	29.6833	no change	24.1	32.2	24.5	32.4	32	32.9
BCOR	0.355995	0.000417645	0.00241236	-2.61756	2.61756	27.5	no change	28.8	25.3	30.1	33.8	23.6	23.4
BCORL1	-0.147672	0.235557	0.400467	-0.397433	0.397433	3.8	no change	3.6	4.4	4	3.2	3.8	3.8
BCR	0.145493	0.14225	0.279078	-0.554274	0.554274	46.8333	no change	48.2	46.6	52.6	46.9	44.4	42.3
BCS1L	-0.269253	0.116592	0.242003	-0.616179	0.616179	3.96667	no change	4.4	4.4	3.6	2.9	4.7	3.8
BDH1	-0.149145	0.139535	0.275475	-0.559918	0.559918	5.6	no change	5.6	5.8	5.4	5	5.8	6
BDH2	-0.467511	0.00658664	0.0251713	-1.59909	1.59909	2.53333	no change	2.2	2.5	2.2	2	2.9	3.4
BDP1	0.156107	0.214567	0.374353	-0.426719	0.426719	11.9833	no change	10.6	11.4	12	15.3	11.5	11.1
BECN1	0.0218809	0.836525	0.909496	-0.0411993	0.0411993	7.53333	no change	7.6	6.9	8.1	7.1	8	7.5
BEND3	-0.413475	0.00149984	0.00726739	-2.13862	2.13862	2.95	no change	2.5	3.8	2.5	2.6	3.2	3.1
BEND5	-0.383031	0.0491134	0.126109	-0.899253	0.899253	9.21667	no change	10.4	9.7	8.4	5.3	10.3	11.2
BEST3	1.18184	1.48485e-29	1.33572e-27	-26.8743	26.8743	8.53333	up-regulated	11.1	5.5	11.6	12.9	5	5.1
BET1	0.244364	0.105584	0.224746	-0.648309	0.648309	2.58333	no change	2.4	2.4	3	3	2.2	2.5
BET1L	0.00729597	0.959752	0.981968	-0.00790286	0.00790286	9.78333	no change	9	9.5	10.6	9.8	9.5	10.3
BEX4	4.32209	4.57238e-91	3.94177e-88	-87.4043	87.4043	5.88333	up-regulated	11.4	0.5	11.8	10.5	0.5	0.6
BFAR	-0.0940584	0.322774	0.496299	-0.304256	0.304256	14.4833	no change	14.6	15.1	13.5	14	14.8	14.9
BFSP2	1.43438	0.000256	0.00156798	-2.80466	2.80466	0.483333	up-regulated	1.2	0.2	0.7	0.3	0.3	0.2
BHLHA15	0.713255	0.0340966	0.0941866	-1.02601	1.02601	1.53333	no change	1.3	1	2.8	1.6	0.9	1.6
BHLHE40	2.00831	2.47e-22	1.42749e-20	-19.8454	19.8454	3.03333	up-regulated	3.5	1.1	5.2	5.9	1.4	1.1
BICD1	0.037552	0.762215	0.859039	-0.0659874	0.0659874	3.05	no change	2.9	3.3	2.9	3.5	2.9	2.8
BICD2	-0.288877	0.00292769	0.0127417	-1.89477	1.89477	14.1	no change	11.8	16.3	12.8	13.5	15.4	14.8
BICDL1	0.577036	0.00400574	0.0165758	-1.78053	1.78053	0.866667	no change	1	0.6	1.3	0.9	0.7	0.7
BID	-0.288929	0.00721482	0.0271408	-1.56638	1.56638	7.5	no change	6.8	8	6.6	6.9	8	8.7
BIK	0.883924	0.00123932	0.00617275	-2.20952	2.20952	3.18333	no change	6.1	1.9	3.7	2.7	2.4	2.3
BIN1	-1.0813	2.32238e-17	8.9595e-16	-15.0477	15.0477	2.41667	down-regulated	1.7	3.3	1.5	1.5	3.2	3.3
BIN2	1.31475	4.13851e-14	1.23737e-12	-11.9075	11.9075	1.86667	up-regulated	2.6	1.2	2.7	2.7	0.9	1.1
BIN3	-0.0701495	0.656534	0.78673	-0.104174	0.104174	3.5	no change	4	3.1	3.3	3	4	3.6
BIRC2	0.289878	0.0151554	0.0497248	-1.30343	1.30343	6.1	no change	6.2	5.6	6.4	7.5	5.3	5.6
BIRC5	0.0573197	0.608532	0.750956	-0.124386	0.124386	41.85	no change	49	40.9	42.8	36.4	41.7	40.3
BIRC6	-0.0326761	0.788633	0.876588	-0.0572045	0.0572045	14.9833	no change	12.8	15.6	13.8	17.9	15.2	14.6
BLACE	-0.150919	0.118228	0.244174	-0.6123	0.6123	99.4667	no change	97.3	109.3	91.6	94.2	107.2	97.2
BLCAP	0.057426	0.575415	0.723537	-0.140539	0.140539	5.66667	no change	6.2	5.7	5.7	5.5	5.5	5.4
BLK	-0.190584	0.0901729	0.198984	-0.701181	0.701181	34.0333	no change	36.5	36.4	31.9	27.1	36.4	35.9
BLM	-0.14878	0.186528	0.339008	-0.46979	0.46979	16.5333	no change	13.6	17.1	15.1	18.4	17.6	17.4
BLMH	-0.315013	0.000902131	0.00469002	-2.32883	2.32883	14.5333	no change	12.6	16.3	13.6	12.7	15.7	16.3
BLNK	0.0104585	0.915393	0.955863	-0.0196041	0.0196041	63.1	no change	61.1	63.8	61	68.1	63.1	61.5
BLOC1S1	0.116214	0.744697	0.847243	-0.0719922	0.0719922	3.25	no change	6	1.9	2.3	1.9	3.6	3.8
BLOC1S2	0.200211	0.0991835	0.214252	-0.669075	0.669075	7.41667	no change	8.1	6.5	7.7	8	6.7	7.5
BLOC1S3	0.0574253	0.687638	0.808457	-0.0923429	0.0923429	6.1	no change	6.1	5.6	6.9	5.7	5.7	6.6
BLOC1S4	-0.156766	0.370887	0.545469	-0.26323	0.26323	8.36667	no change	9.2	8.5	8.7	5.9	8.5	9.4
BLOC1S5	-0.0458932	0.684622	0.806125	-0.0935976	0.0935976	10.0167	no change	10.5	10	9.9	9.2	10.4	10.1
BLOC1S6	0.102373	0.390821	0.563177	-0.249355	0.249355	19.9333	no change	18.4	18.3	18.9	24.7	19	20.3
BLVRB	0.201443	0.409913	0.580024	-0.236554	0.236554	8.11667	no change	11.1	5.4	9.7	5.3	8	9.2
BLZF1	0.369634	0.0098849	0.0350961	-1.45474	1.45474	3.63333	no change	3.8	3.1	3.8	4.7	3.1	3.3
BMF	-0.102077	0.325783	0.499515	-0.301452	0.301452	10.0833	no change	10.1	10.4	10	9.1	11.2	9.7
BMI1	-0.0922702	0.385816	0.559	-0.252588	0.252588	12.35	no change	11.4	12.4	11.4	13.1	12.1	13.7
BMP1	-0.915421	5.34472e-06	4.91914e-05	-4.30811	4.30811	1.01667	no change	0.8	1.2	0.8	0.6	1.6	1.1
BMP2	1.42031	7.86915e-20	3.66695e-18	-17.4357	17.4357	3.25	up-regulated	4.8	2.1	4.6	4.8	1.6	1.6
BMP2K	0.0421464	0.735346	0.840848	-0.0752825	0.0752825	12.2667	no change	11.3	12.4	10.8	15.2	12	11.9
BMP4	-0.437575	0.0313974	0.0882866	-1.05411	1.05411	2.61667	no change	2.9	3.1	2.2	1.6	3	2.9
BMP8B	-0.386733	0.0614536	0.149059	-0.826641	0.826641	0.766667	no change	0.7	0.8	0.6	0.7	1	0.8
BMPR2	0.865273	1.62322e-10	3.16767e-09	-8.49926	8.49926	7.66667	no change	7.8	5.5	9.9	12	5.7	5.1
BMS1	-0.155067	0.147763	0.285934	-0.543733	0.543733	6.58333	no change	5.8	6.9	6.1	6.8	7.4	6.5
BMT2	0.279894	0.0282718	0.0814684	-1.08901	1.08901	4.7	no change	5.4	3.8	4.8	5.3	4.6	4.3
BNIP1	0.397202	0.0234122	0.0703864	-1.15251	1.15251	3.06667	no change	3.8	2.7	3.8	2.8	2.7	2.6
BNIP2	0.0639633	0.505357	0.666401	-0.176264	0.176264	18.25	no change	18	17.8	18.1	19.9	17.6	18.1
BNIP3L	0.0262348	0.813615	0.893982	-0.048671	0.048671	32.0667	no change	31.5	26.8	33.4	32.2	35.3	33.2
BOD1	-0.0255192	0.866682	0.928585	-0.0321785	0.0321785	8.4	no change	8.9	8.3	9	7.1	8.5	8.6
BOD1L1	0.185646	0.146744	0.284675	-0.545651	0.545651	11.6	no change	10.1	11.4	12.1	14.8	10.9	10.3
BOLA1	0.0952299	0.598397	0.742791	-0.129133	0.129133	4.6	no change	4.7	4.5	5.4	4.2	4.8	4
BOLA3	-0.500758	0.0210281	0.064878	-1.1879	1.1879	1.98333	no change	1.9	1.8	1.7	1.3	2.3	2.9
BOP1	-0.62825	3.38992e-07	3.9183e-06	-5.4069	5.4069	17.0667	no change	15.3	21.8	14.1	10.9	19.9	20.4
BORA	0.304532	0.0163607	0.0528744	-1.27675	1.27675	7.11667	no change	8.1	6	7.1	8.5	6.1	6.9
BORCS5	-0.107559	0.493755	0.655531	-0.183407	0.183407	1.85	no change	1.9	2	1.6	1.9	1.8	1.9
BORCS6	0.50925	0.00157708	0.00757014	-2.1209	2.1209	9.28333	no change	12.9	8.2	11.8	8	7.4	7.4
BORCS7	-0.0267534	0.841412	0.913053	-0.0395041	0.0395041	10.4333	no change	11	9.2	9.5	10.6	10.6	11.7
BORCS8	0.0351664	0.846564	0.916845	-0.0377039	0.0377039	1.31667	no change	1.7	1.2	1.1	1.2	1.5	1.2
BPGM	-0.0312379	0.855061	0.921562	-0.0354754	0.0354754	3.15	no change	3.3	3.4	2.6	3.5	3	3.1
BPIFB1	0.882388	0.0195357	0.0609828	-1.21479	1.21479	0.55	no change	0.5	0.5	0.4	1.2	0.3	0.4
BPNT1	-0.114175	0.317742	0.491116	-0.308816	0.308816	12.5667	no change	13.3	12.8	11.7	11.3	12.3	14
BPTF	0.0796817	0.535006	0.69054	-0.160811	0.160811	22.5667	no change	19.1	23.3	22.6	27.9	21.3	21.2
BRAF	0.289989	0.0176585	0.0562603	-1.2498	1.2498	7.35	no change	6.6	6.9	8.4	9.3	6.5	6.4
BRAP	-0.00435512	0.961464	0.982356	-0.00773131	0.00773131	10.7833	no change	10.3	11.5	10.5	11.5	10.3	10.6
BRAT1	-0.394718	0.00195338	0.0090496	-2.04337	2.04337	6.88333	no change	7	8	6	4.9	7.9	7.5
BRCA1	0.0112585	0.932243	0.966435	-0.0148276	0.0148276	23.4667	no change	20.4	23.9	21.2	29.1	23.2	23
BRCA2	0.127418	0.404266	0.574868	-0.240432	0.240432	9.16667	no change	7.6	8.9	8.4	12.7	8.7	8.7
BRCC3	-0.191821	0.0999159	0.215295	-0.666967	0.666967	12.2667	no change	11	12.8	10.3	13.1	13.2	13.2
BRD1	0.194679	0.0372316	0.100748	-0.996762	0.996762	23.4333	no change	25.4	22.2	25.8	23.9	21.5	21.8
BRD2	0.225835	0.0155379	0.0507065	-1.29494	1.29494	66.4667	no change	71.3	62.1	73.6	70.2	61.3	60.3
BRD3	-0.0947549	0.331558	0.505523	-0.296259	0.296259	24.0167	no change	23.2	25.9	24.6	21.9	24.1	24.4
BRD4	0.484653	3.85912e-06	3.65926e-05	-4.43661	4.43661	28.1333	no change	32.4	24.8	36	30.1	23.4	22.1
BRD7	-0.158032	0.0994826	0.214752	-0.668062	0.668062	16.45	no change	14.6	17.8	15.8	16.3	17.2	17
BRD8	-0.0378841	0.706152	0.821576	-0.085352	0.085352	13.1	no change	13.8	14.1	11.7	13.3	13.1	12.6
BRD9	-0.0184864	0.867289	0.928982	-0.0319928	0.0319928	5.1	no change	5.1	4.9	4.8	5.3	5.6	4.9
BRF1	0.663761	4.01245e-11	8.28519e-10	-9.0817	9.0817	6.63333	no change	8.6	5	8.5	7.3	5.3	5.1
BRF2	0.110631	0.550468	0.702429	-0.153397	0.153397	2.8	no change	3.7	2.5	2.7	2.4	2.9	2.6
BRI3	0.717748	2.71796e-06	2.64012e-05	-4.57838	4.57838	11.9667	no change	17	9	17	10.7	8.4	9.7
BRI3BP	-0.529762	1.42703e-08	2.09102e-07	-6.67964	6.67964	39.4167	no change	33.5	46.4	31.3	32.1	46.1	47.1
BRICD5	-0.464553	0.0745016	0.172621	-0.762906	0.762906	1.2	no change	1.3	1.3	0.8	0.9	1.7	1.2
BRINP2	1.02368	2.5107e-08	3.52812e-07	-6.45246	6.45246	1.48333	up-regulated	1.7	1	2.1	2.2	1	0.9
BRIP1	-0.146883	0.170939	0.317766	-0.497893	0.497893	13.6833	no change	11.9	14.3	12	15.1	14.3	14.5
BRIX1	-0.284429	0.0112753	0.039155	-1.40721	1.40721	6.71667	no change	5.6	7.3	5.8	6.7	7.3	7.6
BRK1	-0.0690481	0.61758	0.757713	-0.120495	0.120495	96.0833	no change	110.8	85.3	96.9	74.1	102.3	107.1
BRMS1	0.135245	0.345991	0.518811	-0.284991	0.284991	16.9333	no change	21.7	15.4	18	13.6	16.2	16.7
BRMS1L	0.194303	0.235206	0.400132	-0.397797	0.397797	2.48333	no change	2.5	2.1	2.4	3.1	2.5	2.3
BROX	0.0658786	0.582162	0.728494	-0.137574	0.137574	10.9333	no change	9.8	11.2	10.9	12.9	10.7	10.1
BRPF1	-0.0157464	0.864035	0.927224	-0.0328154	0.0328154	17.5167	no change	17.3	18	18	17	17.5	17.3
BRPF3	0.148891	0.153136	0.293206	-0.532827	0.532827	14.4833	no change	14.6	14.8	14.2	16.9	13.3	13.1
BRWD1	-0.0504442	0.674743	0.799288	-0.097297	0.097297	4.48333	no change	3.9	4.5	4	5.3	4.8	4.4
BRWD3	0.396601	0.000664679	0.00358878	-2.44505	2.44505	3.56667	no change	3.5	3.1	4.3	4.4	3.1	3
BSCL2	-0.177427	0.392472	0.564926	-0.248009	0.248009	1.7	no change	1.9	2	1.4	1.5	2	1.4
BSDC1	-0.0231415	0.844281	0.914953	-0.0386014	0.0386014	7.83333	no change	8.4	8	8.3	6.7	7.6	8
BSG	-0.334598	0.00303984	0.0131578	-1.88082	1.88082	65.8333	no change	65.8	70	59.6	49.5	75.4	74.7
BSN	-0.303161	0.0604066	0.147349	-0.831654	0.831654	0.933333	no change	1	1	0.8	0.7	1.2	0.9
BSPRY	-0.0669118	0.551661	0.703691	-0.152618	0.152618	24.2667	no change	25	24.4	25.8	20.4	24.7	25.3
BST1	0.63707	0.00250014	0.0111965	-1.95092	1.95092	1.53333	no change	2.2	1.1	1.5	2	1.4	1
BST2	-0.433205	0.000188539	0.00119738	-2.92177	2.92177	43.4833	no change	38.2	46.4	40.9	32.1	50.7	52.6
BTAF1	0.118944	0.310529	0.483872	-0.315269	0.315269	11.4	no change	10.3	10.8	11.2	14.1	11.2	10.8
BTBD1	0.0918273	0.349601	0.523012	-0.281488	0.281488	34.4333	no change	33.3	32.7	35.4	38	32.5	34.7
BTBD10	0.147115	0.225332	0.387993	-0.411176	0.411176	6.83333	no change	7.6	6.2	7	7	6.1	7.1
BTBD11	0.751662	3.25169e-11	6.80945e-10	-9.16689	9.16689	5.6	no change	6.6	4.2	7.7	6.8	3.8	4.5
BTBD2	-0.278286	0.00811297	0.0298785	-1.52464	1.52464	30.8333	no change	30.3	33.4	28.9	24.5	35.1	32.8
BTBD3	-0.0513781	0.603587	0.746945	-0.126711	0.126711	11.9	no change	11.3	11.7	11	12.8	12.2	12.4
BTBD6	1.29823	9.86298e-34	1.06284e-31	-30.9735	30.9735	45.7	up-regulated	71.3	26.4	67.8	56	26.1	26.6
BTBD7	1.00409	6.6918e-18	2.70417e-16	-15.568	15.568	5.01667	up-regulated	5.7	3.3	6.7	7.6	3.4	3.4
BTBD9	0.490339	0.000534739	0.00297093	-2.52711	2.52711	2.35	no change	2.2	2	3.1	2.9	1.9	2
BTD	-0.253716	0.218093	0.378557	-0.421869	0.421869	1.28333	no change	1.4	1.3	1	1.1	1.3	1.6
BTF3	0.0735674	0.466272	0.630286	-0.200462	0.200462	202.45	no change	212.1	194.9	220.5	190.8	188.8	207.6
BTF3L4	0.0528801	0.606468	0.749377	-0.125299	0.125299	16.35	no change	15.4	16	15.8	18.8	16.1	16
BTG1	0.355553	0.000817963	0.00431726	-2.36479	2.36479	45.0667	no change	53.4	36.7	53.5	45	42.3	39.5
BTG2	0.212738	0.0232376	0.0700446	-1.15463	1.15463	29.3167	no change	31.9	26.2	32.5	30.1	27.1	28.1
BTG3	0.812871	3.3036e-05	0.000254284	-3.59468	3.59468	2.8	no change	3.6	1.6	3.8	3.3	2	2.5
BTK	-0.00599252	0.949791	0.976601	-0.0102826	0.0102826	35.7833	no change	36.3	37.3	35.4	35.5	35.5	34.7
BTN2A1	0.256665	0.0188498	0.0593971	-1.22623	1.22623	8.23333	no change	8.9	7.9	9.1	8.8	7.6	7.1
BTN2A2	0.150361	0.231779	0.395866	-0.402452	0.402452	3.71667	no change	4.5	3.3	3.8	3.5	3.5	3.7
BTN3A1	0.114159	0.329998	0.504036	-0.297539	0.297539	4.58333	no change	4.5	4.5	4.9	4.9	4.5	4.2
BTN3A2	-0.0638933	0.548961	0.70135	-0.154065	0.154065	7.88333	no change	6.8	8.3	7.9	8.4	8.2	7.7
BTN3A3	-0.0197281	0.886126	0.938748	-0.0274508	0.0274508	2.98333	no change	2.7	3	3	3.2	3.3	2.7
BTNL9	-0.182766	0.170581	0.317271	-0.498569	0.498569	2.73333	no change	2.4	2.9	2.9	2.4	2.9	2.9
BTRC	0.0463331	0.735772	0.841056	-0.075175	0.075175	4.31667	no change	3.6	4.4	4.8	4.7	4.3	4.1
BUB1	0.317415	0.00163577	0.007791	-2.10841	2.10841	36.65	no change	38.9	32.7	38	45.2	32.5	32.6
BUB1B	0.138794	0.157837	0.29982	-0.523139	0.523139	34.8667	no change	34.8	33.5	35.2	39.7	33.5	32.5
BUB3	0.152594	0.10606	0.225528	-0.6468	0.6468	34.8	no change	38.6	32.3	35.1	36.3	33.1	33.4
BUD13	0.0619269	0.56666	0.716287	-0.144913	0.144913	21.3333	no change	23	22.1	21.2	21.2	18.8	21.7
BUD31	0.446482	0.00102834	0.00526382	-2.2787	2.2787	13.2167	no change	18.6	11.5	14.3	13	10.6	11.3
BVES	0.00734656	0.947983	0.975563	-0.0107447	0.0107447	4.28333	no change	4.5	4.1	4.2	4.2	4.3	4.4
BYSL	-0.511251	9.84821e-05	0.000673362	-3.17175	3.17175	13.4667	no change	12.1	15	12.1	9.1	16.3	16.2
BZW1	-0.239005	0.0138847	0.0463046	-1.33438	1.33438	26.5667	no change	23.4	27.6	23.6	26.2	28.9	29.7
BZW2	-0.754745	2.73902e-13	7.37896e-12	-11.132	11.132	14.7333	no change	11.9	18.6	10.9	10.1	17.9	19
C10orf88	0.412569	0.0018559	0.00867566	-2.0617	2.0617	4.35	no change	5.2	3.6	4.9	4.8	3.6	4
C10orf95	0.110456	0.555296	0.70702	-0.150569	0.150569	3.81667	no change	4.1	3.2	4.1	3.7	3.5	4.3
C11orf1	0.147762	0.463907	0.628075	-0.201989	0.201989	1.08333	no change	1.1	0.9	1.3	1	1.2	1
C11orf24	0.154624	0.3125	0.485952	-0.313406	0.313406	3.51667	no change	3.7	3.1	4.1	3.3	3.8	3.1
C11orf49	0.397805	0.00412923	0.0170051	-1.76942	1.76942	2	no change	2.4	1.7	2.1	2.3	1.9	1.6
C11orf54	0.118331	0.356525	0.530455	-0.275352	0.275352	3.3	no change	3.7	3	3	3.6	3.1	3.4
C11orf58	0.0177611	0.852359	0.920248	-0.036095	0.036095	20.05	no change	20.1	20.1	20.4	20.1	19	20.6
C11orf68	0.0994212	0.52292	0.681998	-0.166217	0.166217	14.75	no change	16.9	14.3	17.7	11.2	14.4	14
C11orf71	0.322581	0.20916	0.367612	-0.43461	0.43461	1.18333	no change	1.4	0.9	0.9	1.7	1.1	1.1
C11orf74	-0.872837	0.000390342	0.00227755	-2.64253	2.64253	1.86667	no change	0.9	2.8	1.6	1.4	1.9	2.6
C11orf80	-0.00288177	0.998982	1	0	0	3.51667	no change	3.7	3.7	3.2	3.6	3.6	3.3
C11orf94	0.208656	0.675896	0.800291	-0.0967519	0.0967519	0.916667	no change	2.2	0.9	0.6	0.2	1.1	0.5
C11orf95	-0.268185	0.0934896	0.204511	-0.689284	0.689284	3.78333	no change	4.1	4.1	3.7	2.5	4.2	4.1
C12orf10	-0.0352674	0.815273	0.895234	-0.0480633	0.0480633	10.5167	no change	11.5	10.6	11.6	8.1	10.4	10.9
C12orf29	-0.150205	0.285495	0.456484	-0.340575	0.340575	2.31667	no change	2.2	2.5	1.9	2.5	2.4	2.4
C12orf4	0.0543378	0.680945	0.803289	-0.095128	0.095128	6.16667	no change	5.9	5.7	5.6	7.4	6.3	6.1
C12orf43	-0.326759	0.00521527	0.020703	-1.68397	1.68397	3.65	no change	3.2	4.2	3.2	3.3	3.9	4.1
C12orf45	-0.337818	0.049998	0.1279	-0.893128	0.893128	1.15	no change	1	1.3	1.3	0.7	1.3	1.3
C12orf49	-0.0982503	0.301501	0.473945	-0.324272	0.324272	13.5333	no change	12.2	14.6	13.7	13.3	13.6	13.8
C12orf57	0.36348	0.0162574	0.0526229	-1.27883	1.27883	67.6333	no change	101.2	59.3	64.2	63.3	55.4	62.4
C12orf65	0.0293158	0.767929	0.862753	-0.0641137	0.0641137	7.81667	no change	7.9	7.7	7.5	8.3	7.6	7.9
C12orf66	-0.456076	0.024922	0.0740218	-1.13064	1.13064	1.16667	no change	1.3	1.2	0.9	0.8	1.3	1.5
C12orf73	0.107795	0.551352	0.703384	-0.152808	0.152808	1.7	no change	1.9	1.6	1.6	1.8	1.7	1.6
C12orf75	-0.138951	0.213894	0.373458	-0.427759	0.427759	20.35	no change	21.3	21	20	16.9	20.5	22.4
C12orf76	0.129085	0.428451	0.597027	-0.224006	0.224006	1.78333	no change	2	1.6	1.9	1.7	1.5	2
C14orf119	0.182591	0.121121	0.247873	-0.605771	0.605771	6.6	no change	7.7	6.1	6.5	6.9	6.1	6.3
C14orf132	1.99588	3.97992e-25	2.74482e-23	-22.5615	22.5615	1.03333	up-regulated	1.4	0.5	1.8	1.7	0.4	0.4
C14orf28	0.437104	0.03522	0.0966704	-1.01471	1.01471	0.95	no change	1.2	0.8	0.9	1.2	0.9	0.7
C14orf93	0.203336	0.176399	0.325401	-0.487581	0.487581	3.28333	no change	3.6	3.3	3.9	3	2.8	3.1
C15orf39	0.00252932	0.978624	0.991952	-0.00350937	0.00350937	19.3167	no change	20.6	19.9	20	17.4	18.9	19.1
C15orf40	-0.131466	0.313345	0.486647	-0.312786	0.312786	1.33333	no change	1.2	1.3	1.3	1.3	1.6	1.3
C15orf41	0.194711	0.180905	0.331267	-0.479822	0.479822	1.15	no change	1.2	1.1	1.2	1.3	1	1.1
C15orf61	0.0145809	0.931138	0.965793	-0.0151159	0.0151159	1.61667	no change	2	1.6	1.6	1.3	1.5	1.7
C15orf62	0.2094	0.315882	0.489394	-0.310342	0.310342	2.85	no change	3.6	3.4	2.7	2.9	2.4	2.1
C15orf65	1.80635	1.21244e-07	1.51849e-06	-5.81859	5.81859	1.08333	up-regulated	1.6	0.4	1.3	2.2	0.5	0.5
C16orf54	0.0850864	0.424638	0.593873	-0.226307	0.226307	28.4167	no change	30	30.3	30.7	27.1	25.2	27.2
C16orf58	-0.054254	0.654088	0.784617	-0.105342	0.105342	7.11667	no change	7.4	7	6.9	6.7	7.7	7
C16orf70	0.0161864	0.889168	0.939917	-0.0269104	0.0269104	3.93333	no change	4.2	3.6	3.8	3.9	4.4	3.7
C16orf72	0.422624	1.74154e-05	0.000142533	-3.84608	3.84608	11.35	no change	12.6	9.8	14	12.4	9.9	9.4
C16orf74	0.390141	0.0387872	0.104125	-0.982446	0.982446	4.36667	no change	5.8	3.5	5.3	3.8	4.3	3.5
C16orf86	-0.086617	0.890057	0.940322	-0.0267233	0.0267233	0.8	no change	1.3	0.8	0.6	0.4	0.8	0.9
C16orf87	0.382274	0.00142201	0.00693903	-2.1587	2.1587	3.11667	no change	3.4	2.7	3.4	3.8	2.7	2.7
C16orf91	0.00328868	0.985194	0.995393	-0.00200533	0.00200533	9.13333	no change	11.7	8.9	10.3	5.6	9	9.3
C17orf100	0.205635	0.351479	0.525137	-0.279727	0.279727	1.45	no change	1.9	1.1	1.5	1.3	1.3	1.6
C17orf53	-0.04701	0.723063	0.8326	-0.0795634	0.0795634	8.21667	no change	9	8.6	7	8.3	8.5	7.9
C17orf58	0.033845	0.875678	0.933329	-0.0299655	0.0299655	2.16667	no change	2.6	2.6	2	2	2	1.8
C17orf67	0.287473	0.0389244	0.104428	-0.981185	0.981185	6.05	no change	7.5	5.8	6.5	6	5.4	5.1
C17orf75	-0.38628	0.00240763	0.0108291	-1.96541	1.96541	3.25	no change	2.8	3.3	2.9	2.8	4	3.7
C17orf80	0.175599	0.129157	0.259969	-0.585078	0.585078	6.31667	no change	6.6	6.1	6.2	7.3	5.7	6
C17orf97	0.0306444	0.884166	0.93793	-0.0278295	0.0278295	1.83333	no change	1.8	1.8	2.2	1.5	2	1.7
C18orf21	0.0170065	0.920168	0.958326	-0.0184867	0.0184867	6.86667	no change	6.9	7.3	7	6.9	6	7.1
C18orf25	0.231238	0.0361147	0.0985768	-1.00623	1.00623	4.06667	no change	4.3	3.4	4.4	4.5	4.1	3.7
C18orf32	0.202825	0.318082	0.491326	-0.308631	0.308631	1.01667	no change	1	0.8	1	1.3	0.9	1.1
C18orf54	0.0317427	0.822987	0.901026	-0.0452626	0.0452626	3.43333	no change	3.2	3.4	3.3	3.9	3.2	3.6
C19orf12	-0.0203184	0.861863	0.925897	-0.0334373	0.0334373	4.15	no change	4	4.5	4.2	4.2	3.9	4.1
C19orf24	-0.258542	0.136294	0.270677	-0.567548	0.567548	9.63333	no change	11.1	10.7	8.7	6.6	11.5	9.2
C19orf25	-0.196501	0.220499	0.381512	-0.418491	0.418491	5.01667	no change	5.1	5.5	5.5	3.4	5.5	5.1
C19orf38	0.0299011	0.900165	0.946939	-0.0236778	0.0236778	1.75	no change	2.8	1.7	1.7	0.9	1.8	1.6
C19orf44	0.00810456	0.979163	0.992304	-0.00335506	0.00335506	2.11667	no change	2.1	2.4	1.9	2.4	2.1	1.8
C19orf47	-0.0989754	0.487402	0.649597	-0.187356	0.187356	5.43333	no change	5.7	6	5.9	4.2	5.4	5.4
C19orf48	0.00425343	0.972049	0.988213	-0.00514954	0.00514954	34.7167	no change	42.5	32.6	35	27	34.7	36.5
C19orf53	0.0324669	0.837617	0.910109	-0.0409065	0.0409065	29.6	no change	37.8	26.9	30.1	22.1	27.9	32.8
C19orf54	-0.171873	0.105028	0.223751	-0.650234	0.650234	13.55	no change	12.2	14.5	13.2	12.8	15.4	13.2
C19orf57	-0.946234	8.24326e-07	8.94822e-06	-5.04826	5.04826	2.25	no change	1.7	3.2	1.8	1.1	2.8	2.9
C19orf66	0.244128	0.0551802	0.137851	-0.860592	0.860592	5.36667	no change	6.2	5.3	5.4	5.9	5.1	4.3
C19orf70	-0.320845	0.180143	0.330188	-0.481238	0.481238	4.26667	no change	4.8	4.1	4.2	2.4	4.5	5.6
C19orf71	-0.36697	0.264784	0.433622	-0.362889	0.362889	4.1	no change	4.7	5.2	4.3	1.8	5.4	3.2
C19orf73	0.133549	0.714365	0.827282	-0.0823467	0.0823467	0.833333	no change	1.2	0.7	0.8	0.7	1	0.6
C19orf81	-0.230244	0.581727	0.728397	-0.137632	0.137632	0.9	no change	1.1	1.2	0.7	0.7	0.8	0.9
C19orf84	-1.07744	0.000493024	0.00277041	-2.55746	2.55746	0.883333	down-regulated	0.7	1.5	0.6	0.4	1	1.1
C1D	0.162231	0.284279	0.455101	-0.341892	0.341892	5.46667	no change	6.4	4	5.6	5.4	5.9	5.5
C1GALT1	0.089258	0.562609	0.712931	-0.146953	0.146953	3.88333	no change	3.4	4	3.6	5	3.4	3.9
C1GALT1C1	-0.0921952	0.664907	0.791903	-0.101328	0.101328	3.48333	no change	3.4	2.6	3.5	3.3	3.8	4.3
C1orf109	-0.0503974	0.705428	0.821161	-0.0855717	0.0855717	4.5	no change	4.7	4.5	4.5	4.1	4.2	5
C1orf112	-0.0218047	0.866647	0.928585	-0.0321785	0.0321785	4.16667	no change	4	4.2	3.6	4.8	4.2	4.2
C1orf122	0.0221605	0.920252	0.958326	-0.0184867	0.0184867	2.9	no change	4.3	2.4	2.7	1.9	3.2	2.9
C1orf123	-0.0250227	0.837533	0.910109	-0.0409065	0.0409065	6.25	no change	6.6	6.2	5.8	6.2	5.9	6.8
C1orf131	0.273789	0.0272307	0.0790185	-1.10227	1.10227	3.83333	no change	4.3	3.3	3.9	4.4	3.4	3.7
C1orf159	-0.424244	0.0047881	0.0192062	-1.71656	1.71656	1.98333	no change	2	2.3	1.6	1.5	2.3	2.2
C1orf162	0.168726	0.484123	0.64606	-0.189727	0.189727	0.85	no change	1	0.6	0.8	0.9	1	0.8
C1orf174	0.15756	0.17133	0.318321	-0.497135	0.497135	8.08333	no change	9.4	8	7.6	8.6	7.2	7.7
C1orf198	1.25267	2.25131e-20	1.08831e-18	-17.9632	17.9632	3.06667	up-regulated	4.2	1.7	4.3	4.5	2	1.7
C1orf21	-0.182126	0.09069	0.199827	-0.699346	0.699346	3.58333	no change	3.1	3.9	3.5	3.5	3.7	3.8
C1orf216	-0.165873	0.320922	0.494348	-0.305967	0.305967	1.98333	no change	2	2	1.9	1.8	2.2	2
C1orf35	0.102484	0.460697	0.625119	-0.204037	0.204037	6.83333	no change	8	6.3	7.7	5.6	6.4	7
C1orf43	-0.0374374	0.706404	0.821576	-0.085352	0.085352	60.2167	no change	63.5	59.2	59.8	55.2	60.2	63.4
C1orf52	0.164568	0.205671	0.363579	-0.439401	0.439401	4.43333	no change	5	4	4.6	4.5	4.1	4.4
C1orf53	0.696037	0.211691	0.370549	-0.431154	0.431154	0.55	no change	1.4	0.1	0.3	0.4	0.2	0.9
C1orf54	-0.252426	0.315201	0.488723	-0.310938	0.310938	2.08333	no change	1.8	1.9	2.2	1.7	1.9	3
C1orf56	0.883512	0.0062655	0.0241582	-1.61693	1.61693	0.8	no change	0.8	0.8	1	1.3	0.3	0.6
C1orf74	-0.00398968	1	1	0	0	1.28333	no change	1.5	1.4	1.2	1.2	1.3	1.1
C1QBP	-0.487218	9.59562e-05	0.000658704	-3.18131	3.18131	56.8833	no change	56.8	62.6	46.7	38.9	66.7	69.6
C1QL1	-0.272065	0.241479	0.407888	-0.389459	0.389459	1.91667	no change	1.7	1.7	1.9	1.6	2.2	2.4
C1QL3	-0.152771	0.528462	0.685897	-0.163741	0.163741	1	no change	0.7	1.2	0.9	1.2	1.1	0.9
C1QTNF3	-0.171568	0.448396	0.613427	-0.212237	0.212237	1.21667	no change	1.4	1.2	0.8	1.3	1.4	1.2
C1QTNF4	-0.399461	0.0165672	0.0534782	-1.27182	1.27182	6.18333	no change	5.9	7.8	5.1	5	5.9	7.4
C1RL	-0.398716	0.0172904	0.0553882	-1.25658	1.25658	1.68333	no change	1.4	2.1	1.6	1.4	2	1.6
C20orf194	0.584587	3.21191e-07	3.72921e-06	-5.42838	5.42838	3.03333	no change	3.6	2.4	3.5	3.9	2.4	2.4
C20orf27	-0.993863	1.0848e-08	1.61704e-07	-6.79128	6.79128	12.0667	no change	10.9	14.3	7.3	6.1	17.3	16.5
C20orf96	0.171757	0.19103	0.345069	-0.462094	0.462094	9.16667	no change	10	9	9	10.2	8.1	8.7
C21orf2	-0.631461	2.21651e-09	3.68646e-08	-7.43339	7.43339	15.7667	no change	14.2	19.7	11.7	11.3	19.2	18.5
C21orf58	0.361348	0.000427049	0.00245322	-2.61026	2.61026	12.55	no change	15.7	11.4	13	13.7	11	10.5
C21orf91	0.225878	0.0409573	0.108977	-0.962665	0.962665	7	no change	7	6.5	7.2	8.4	6.3	6.6
C22orf15	0.0191309	0.926566	0.962672	-0.0165218	0.0165218	0.816667	no change	0.9	0.6	0.7	0.9	1	0.8
C22orf23	0.40534	0.00214928	0.00982514	-2.00766	2.00766	11.5	no change	13.1	10.8	14.7	11.5	10	8.9
C22orf39	-0.0495207	0.618009	0.757713	-0.120495	0.120495	8.18333	no change	8.4	8.3	8.2	7.5	8.3	8.4
C22orf46	-0.0944093	0.52683	0.684945	-0.164344	0.164344	4.46667	no change	4.7	4.8	4.9	3.4	4.6	4.4
C2CD2L	0.120396	0.397652	0.569214	-0.244724	0.244724	1.68333	no change	1.6	1.8	1.9	1.8	1.5	1.5
C2CD3	-0.0447265	0.680439	0.803058	-0.0952529	0.0952529	6.83333	no change	6.1	7.1	6.3	7.8	7	6.7
C2CD5	-0.0624982	0.561561	0.712279	-0.14735	0.14735	10.7167	no change	9.7	10.7	9.7	12.1	11	11.1
C2orf42	0.274062	0.0827546	0.18647	-0.729391	0.729391	4.18333	no change	4	4	4.1	5.6	3.7	3.7
C2orf49	0.122745	0.27754	0.448267	-0.348464	0.348464	5.25	no change	5.4	5.1	5.4	5.6	5	5
C2orf68	-0.0752181	0.446955	0.612499	-0.212895	0.212895	14.2167	no change	14.3	15.6	13.6	13.7	14.5	13.6
C2orf69	0.0512265	0.676555	0.800839	-0.0964549	0.0964549	4.8	no change	4.8	4.6	4.8	5.1	4.6	4.9
C2orf74	0.450079	0.00749377	0.0279275	-1.55397	1.55397	6.63333	no change	7.2	5.8	9.1	6.7	5.4	5.6
C2orf76	-0.321002	0.19494	0.349916	-0.456037	0.456037	2.36667	no change	2.6	1.8	2	1.8	2.8	3.2
C3orf38	0.0457846	0.67045	0.795534	-0.099341	0.099341	11.5667	no change	12.5	11.9	10.8	12	11.1	11.1
C3orf58	-0.0994665	0.391086	0.563479	-0.249122	0.249122	5.48333	no change	5.1	5.8	4.9	5.9	5.7	5.5
C3orf62	-0.0628494	0.6373	0.77209	-0.112332	0.112332	5.81667	no change	4.9	5.7	5.3	6.8	6	6.2
C4orf3	0.117083	0.2415	0.407888	-0.389459	0.389459	28.9167	no change	28.2	25.9	32.5	29.6	28.7	28.6
C4orf33	0.493855	0.00260648	0.0115974	-1.93564	1.93564	1.11667	no change	1.4	1	1.1	1.4	0.9	0.9
C4orf46	0.118397	0.252062	0.419563	-0.377203	0.377203	21.9	no change	21.5	21.5	21.3	25.6	20.1	21.4
C4orf48	-0.386996	0.16617	0.311701	-0.506262	0.506262	10.7167	no change	13.6	12.6	9.4	5.1	11.8	11.8
C5	0.418301	0.00404673	0.0167053	-1.77715	1.77715	3.4	no change	3.8	3.2	3.2	4.6	2.9	2.7
C5orf15	-0.205528	0.029477	0.0840749	-1.07533	1.07533	32.6	no change	31.8	34.9	28.5	30.6	34	35.8
C5orf22	0.03568	0.81068	0.892131	-0.0495715	0.0495715	6.01667	no change	5.2	6	5.8	7.3	5.7	6.1
C5orf24	-0.0464956	0.713076	0.826344	-0.0828391	0.0828391	5.9	no change	5.5	6.1	5	6.9	6	5.9
C5orf30	-0.373941	0.00328458	0.0140293	-1.85296	1.85296	4.21667	no change	3.7	4.9	3.7	3.7	4.7	4.6
C5orf34	0.462296	0.000906212	0.00470857	-2.32711	2.32711	6.21667	no change	7.3	5.1	6.1	8.2	5.1	5.5
C5orf51	0.232834	0.048845	0.125572	-0.901107	0.901107	11.8833	no change	11.1	11.4	12.4	15	10.4	11
C5orf56	-0.488479	0.00176967	0.00833664	-2.07901	2.07901	1.21667	no change	1.1	1.4	1	1	1.6	1.2
C5orf63	1.0429	5.03214e-07	5.62999e-06	-5.24949	5.24949	0.866667	up-regulated	0.9	0.6	1.1	1.5	0.5	0.6
C6orf106	-0.0190307	0.861451	0.925604	-0.033575	0.033575	27.6667	no change	27	28.4	31.3	24.2	27.9	27.2
C6orf120	0.130071	0.332116	0.505701	-0.296106	0.296106	7.41667	no change	8.3	6.8	6.6	8.4	6.9	7.5
C6orf136	-0.140455	0.473057	0.636024	-0.196526	0.196526	4.6	no change	5	4.6	4.9	3.3	5.3	4.5
C6orf163	1.11992	0.000370548	0.00217702	-2.66214	2.66214	0.8	up-regulated	0.8	0.3	1.1	1.4	0.8	0.4
C6orf203	0.109951	0.428351	0.596974	-0.224045	0.224045	6	no change	6.7	5.5	6.3	5.7	5.9	5.9
C6orf226	0.352527	0.306513	0.479563	-0.319154	0.319154	5.93333	no change	9.8	4.7	7.7	2.6	5.3	5.5
C6orf47	0.471085	0.000102476	0.000697444	-3.15649	3.15649	9.8	no change	11.2	7.5	12.2	10.8	8.5	8.6
C6orf48	0.290769	0.0997172	0.215046	-0.667469	0.667469	82.1333	no change	113.5	67.8	98.4	59.6	72.3	81.2
C6orf62	0.0419937	0.655334	0.785748	-0.104717	0.104717	56.0333	no change	56.2	53.8	58.5	56	54.6	57.1
C6orf89	0.0832176	0.425142	0.594417	-0.225908	0.225908	9.95	no change	9.2	9.9	10.3	11.2	9.3	9.8
C7orf26	0.14066	0.143502	0.280704	-0.551751	0.551751	25.4	no change	27.8	23.9	27.3	24.9	23.8	24.7
C7orf31	0.203763	0.267603	0.436602	-0.359914	0.359914	3.15	no change	2.5	3.1	3.7	3.9	2.6	3.1
C7orf43	0.0828045	0.581396	0.728234	-0.137729	0.137729	4.76667	no change	6.1	4.4	4.4	4.3	4.9	4.5
C7orf50	-0.153095	0.43701	0.604232	-0.218796	0.218796	4.78333	no change	5.1	4.5	5.6	2.9	5.3	5.3
C8orf33	-0.0694754	0.497661	0.659109	-0.181043	0.181043	23.9167	no change	25.3	22.8	23.2	21.6	24.5	26.1
C8orf37	0.0583655	0.775501	0.867773	-0.061594	0.061594	1.68333	no change	1.6	1.5	1.7	1.8	1.6	1.9
C8orf44	-0.211734	0.435097	0.602957	-0.219713	0.219713	1.5	no change	1.1	1.7	1	2	2	1.2
C8orf58	-0.322978	0.14048	0.276708	-0.557979	0.557979	1.31667	no change	1.3	1.2	1.3	0.9	1.6	1.6
C8orf59	0.217037	0.291065	0.462369	-0.335011	0.335011	3.61667	no change	4.1	2.2	4	3.6	3.9	3.9
C8orf82	-0.11453	0.747431	0.849128	-0.0710267	0.0710267	0.633333	no change	0.3	0.8	1	0.5	0.8	0.4
C9orf16	-0.321897	0.128245	0.258774	-0.587079	0.587079	15.7833	no change	19.4	16.9	14.2	8.6	18.1	17.5
C9orf3	-0.434754	0.00136536	0.00671326	-2.17307	2.17307	1.9	no change	1.7	1.9	1.8	1.4	2.4	2.2
C9orf40	0.126106	0.29938	0.471614	-0.326414	0.326414	19.65	no change	23.7	17.9	19.4	18.5	17.5	20.9
C9orf64	-0.858956	4.68591e-06	4.37112e-05	-4.35941	4.35941	1.93333	no change	1.6	2.6	1.3	1.2	2.5	2.4
C9orf66	-0.102593	0.8091	0.891181	-0.0500338	0.0500338	0.75	no change	1.2	0.7	0.6	0.4	0.8	0.8
C9orf72	0.404074	0.0369917	0.100257	-0.998887	0.998887	1	no change	1.1	0.8	1.1	1.2	1.1	0.7
C9orf78	0.0717459	0.469696	0.633095	-0.198531	0.198531	12.7833	no change	13.2	12	13.9	12.2	12.5	12.9
C9orf85	-0.19356	0.143282	0.280584	-0.551938	0.551938	3.43333	no change	2.9	3.7	3.6	3.1	3.8	3.5
CA11	-0.646341	0.00854892	0.0311184	-1.50698	1.50698	2.15	no change	2	2.5	2	1.1	2.2	3.1
CA5B	0.449492	0.013221	0.0444641	-1.35199	1.35199	0.75	no change	0.8	0.6	0.8	1	0.7	0.6
CA6	-0.561582	0.0220632	0.0672293	-1.17244	1.17244	0.866667	no change	0.8	1	0.7	0.6	1.2	0.9
CAAP1	-0.0740306	0.52125	0.680506	-0.167168	0.167168	8.63333	no change	7.6	9	8.6	9	8.8	8.8
CAB39	0.209144	0.0395236	0.105706	-0.975899	0.975899	38.0833	no change	37.6	36.1	40.1	44.9	34	35.8
CAB39L	0.360946	0.0125043	0.0426076	-1.37051	1.37051	2.55	no change	2.6	2.2	3	3	2.1	2.4
CABIN1	-0.18445	0.0546692	0.136838	-0.863792	0.863792	15.05	no change	13.3	15.8	14.6	14.4	16.7	15.5
CABLES1	0.125856	0.490439	0.6523	-0.185552	0.185552	1.3	no change	1.1	1.3	1.5	1.4	1.2	1.3
CABLES2	-0.234396	0.0143205	0.0475435	-1.32291	1.32291	16.5667	no change	14.9	18.3	15.1	15.7	18.4	17
CACFD1	0.464032	0.00203661	0.00936806	-2.02835	2.02835	2.61667	no change	3	2.1	3.2	2.9	2.2	2.3
CACNA2D4	-0.12763	0.391697	0.564045	-0.248686	0.248686	1.9	no change	2.1	1.8	1.8	1.6	2.2	1.9
CACNB1	-0.273287	0.0473453	0.122294	-0.912595	0.912595	1.85	no change	1.8	2.1	1.6	1.6	2.1	1.9
CACNB2	-0.893018	3.43855e-07	3.96123e-06	-5.40217	5.40217	0.85	no change	0.6	1.2	0.6	0.6	1.1	1
CACNB3	-0.537373	1.0604e-05	9.04354e-05	-4.04366	4.04366	5.46667	no change	5	6.7	4.5	3.9	6.8	5.9
CACTIN	-0.187967	0.0757686	0.174727	-0.757639	0.757639	9.23333	no change	9.3	10.1	8.9	7.8	9.9	9.4
CACUL1	-0.0207849	0.837217	0.910057	-0.0409314	0.0409314	4.51667	no change	4	4.6	4.7	4.7	4.6	4.5
CACYBP	-0.0180964	0.853735	0.921236	-0.0356293	0.0356293	23.7833	no change	21.6	23.5	23.2	26.1	23.5	24.8
CAD	-0.321464	0.000618347	0.00336497	-2.47302	2.47302	21.8	no change	19.1	24.5	20.2	18.9	24.1	24
CADM4	-0.362888	0.142618	0.279597	-0.553468	0.553468	2.26667	no change	2.8	2.7	1.8	1.4	2.2	2.7
CALCOCO1	0.14934	0.184676	0.336232	-0.47336	0.47336	3.55	no change	3.4	3.4	4	3.8	3.3	3.4
CALCOCO2	0.166684	0.0887088	0.196382	-0.706898	0.706898	30.2333	no change	30.1	29.4	32.8	33.1	27.1	28.9
CALHM2	-0.432575	0.00012952	0.000859448	-3.06578	3.06578	10.85	no change	10	13.3	8.7	9.1	11.7	12.3
CALM1	0.381248	0.000173516	0.001117	-2.95195	2.95195	30.9667	no change	32.7	27.8	35.4	37	24.8	28.1
CALM2	0.0467806	0.663701	0.791012	-0.101817	0.101817	63.25	no change	65	54.9	59	69	65.1	66.5
CALM3	-0.44502	1.51482e-05	0.000125668	-3.90078	3.90078	138.417	no change	123.6	161.2	124.3	104.2	158.2	159
CALML6	1.07449	2.14177e-05	0.000171359	-3.76609	3.76609	1.46667	up-regulated	1.7	1.1	2.6	1.7	0.7	1
CALR	0.900494	2.85496e-21	1.46211e-19	-18.835	18.835	171.5	no change	216.9	120.4	224.1	229.5	123.3	114.8
CALU	-0.0363118	0.727926	0.836404	-0.0775837	0.0775837	21.7833	no change	19.5	22.9	21.3	23.7	20.1	23.2
CAMK1D	-0.286326	0.00460252	0.0186061	-1.73034	1.73034	16.8333	no change	13.8	19.1	15.6	16.1	17.6	18.8
CAMK2D	0.430822	8.88313e-06	7.75494e-05	-4.11042	4.11042	16.6667	no change	17.8	14.2	18.8	20.9	14.1	14.2
CAMK2G	-0.0662709	0.471203	0.634383	-0.197649	0.197649	12.7667	no change	12.8	13.3	12.3	12.4	12.7	13.1
CAMK2N2	-2.8055	1.23991e-12	3.0613e-11	-10.5141	10.5141	0.65	down-regulated	0.3	1.3	0.2	0	1.1	1
CAMK4	0.935019	1.37064e-20	6.72004e-19	-18.1726	18.1726	7.93333	no change	9.6	5.6	10.2	11.5	5.3	5.4
CAMKK1	0.274765	0.185976	0.338123	-0.470925	0.470925	0.75	no change	1	0.8	0.8	0.7	0.7	0.5
CAMKK2	-0.419415	5.80111e-05	0.000421732	-3.37496	3.37496	9.13333	no change	7.2	11.2	7.7	8.5	10	10.2
CAMKMT	-0.35911	0.0842477	0.189096	-0.723318	0.723318	1.03333	no change	0.9	1.4	0.9	0.9	1	1.1
CAMLG	-0.0395013	0.755814	0.854618	-0.068228	0.068228	16.0667	no change	17.6	15.8	16.4	13.6	15.6	17.4
CAMSAP1	-0.172627	0.0704753	0.165456	-0.781318	0.781318	13.15	no change	12.2	14.9	11.9	13	13.7	13.2
CAMSAP2	-0.538481	0.00159533	0.00763354	-2.11727	2.11727	1.15	no change	1	1.5	0.8	1	1.4	1.2
CAMTA1	-0.00658363	0.991163	0.99918	-0.000356419	0.000356419	1.23333	no change	1.4	1.2	1.2	1.1	1.3	1.2
CAMTA2	0.0364529	0.727958	0.836404	-0.0775837	0.0775837	6.08333	no change	6.2	6	6.3	6	6.1	5.9
CAND1	-0.20231	0.0473178	0.122254	-0.912739	0.912739	13.85	no change	11.8	14.5	12.6	14.3	14.9	15
CANT1	-0.169168	0.076686	0.176345	-0.753637	0.753637	13.1833	no change	12.5	14	12.8	12	13.9	13.9
CANX	0.301689	0.0180805	0.0573928	-1.24114	1.24114	124.967	no change	111.4	113.2	139.3	163.5	110.8	111.6
CAP1	-0.136925	0.152008	0.291828	-0.534873	0.534873	90.1167	no change	90.7	95.3	85	82.1	91.3	96.3
CAP2	0.34452	0.0890301	0.197009	-0.705514	0.705514	1.03333	no change	1.1	1	1.1	1.2	1	0.8
CAPG	0.520429	4.97653e-06	4.62138e-05	-4.33523	4.33523	44.4833	no change	59.1	35.9	54.7	43.6	35.7	37.9
CAPN1	-0.148347	0.14757	0.285669	-0.544137	0.544137	25.4667	no change	26.1	26.6	25	21.5	27.2	26.4
CAPN10	0.0862501	0.593569	0.738227	-0.13181	0.13181	3.15	no change	4.1	2.9	3.2	2.4	3.4	2.9
CAPN15	-0.477812	0.000409481	0.00237183	-2.62492	2.62492	10.6333	no change	10.4	13.1	9.4	6.9	12.9	11.1
CAPN7	0.255595	0.0369636	0.100207	-0.999104	0.999104	6.8	no change	6.5	5.7	7.2	8.5	6.4	6.5
CAPNS1	-0.267708	0.00380635	0.0159355	-1.79763	1.79763	37.1	no change	33.6	39.4	34.9	32.6	41.2	40.9
CAPRIN1	-0.0342305	0.734212	0.840443	-0.0754915	0.0754915	66.1667	no change	60.3	69.3	64.6	71.4	65.1	66.3
CAPRIN2	0.23571	0.263807	0.432575	-0.363939	0.363939	1.03333	no change	1.1	0.9	0.9	1.4	1.2	0.7
CAPS	0.231344	0.135427	0.269524	-0.569402	0.569402	2.1	no change	2.2	2	2.2	2.4	2	1.8
CAPSL	-0.722392	1.35521e-05	0.000113428	-3.94528	3.94528	6.5	no change	5.2	8.1	5.2	4.4	7.6	8.5
CAPZA1	-0.0549602	0.610917	0.753137	-0.123126	0.123126	63.5833	no change	57.6	66.6	58	71.7	62.6	65
CAPZA2	-0.035507	0.7353	0.840848	-0.0752825	0.0752825	9.33333	no change	10	8.9	8.9	8.8	9	10.4
CAPZB	-0.190492	0.0399606	0.106654	-0.972021	0.972021	67.7167	no change	64.9	73.9	63	62.1	71.4	71
CARD11	-0.274271	0.00853234	0.0310799	-1.50752	1.50752	19.1333	no change	19.1	22.8	16.5	16.4	20.6	19.4
CARD16	0.195579	0.445395	0.611251	-0.213781	0.213781	2.55	no change	3.4	2.4	3.1	1.7	2	2.7
CARD19	-0.190838	0.290753	0.462369	-0.335011	0.335011	6.68333	no change	8.3	6.7	5.7	4.8	7.8	6.8
CARD6	0.121897	0.432433	0.60023	-0.221682	0.221682	3.55	no change	3.1	3.7	3.7	4.3	3.3	3.2
CARD8	0.0451917	0.671602	0.796575	-0.0987736	0.0987736	12.8	no change	12.4	12.5	11.8	14.8	12.4	12.9
CARF	0.216862	0.135651	0.269713	-0.569099	0.569099	1.83333	no change	2	1.7	1.7	2.2	1.8	1.6
CARHSP1	-0.0468749	0.694968	0.813045	-0.0898854	0.0898854	36.6167	no change	39.2	36.9	39.6	29.4	36.2	38.4
CARM1	-0.38419	0.000321267	0.00192221	-2.7162	2.7162	16.2833	no change	15.8	19.7	13.9	12.8	18.2	17.3
CARMIL1	0.428638	0.0141737	0.0471468	-1.32655	1.32655	0.866667	no change	1	0.7	0.9	1.1	0.7	0.8
CARMIL2	-0.211247	0.0354443	0.0971315	-1.01264	1.01264	19.7167	no change	19.1	22.9	18.5	17.3	20.2	20.3
CARNMT1	-0.348229	0.0035983	0.0152277	-1.81737	1.81737	4.83333	no change	4.1	5.1	4.4	4.3	5.4	5.7
CARS	0.432017	1.07987e-05	9.19443e-05	-4.03648	4.03648	10.6167	no change	13.1	9.6	12	11.5	8.5	9
CARS2	-0.305372	0.00452619	0.0183405	-1.73659	1.73659	4.33333	no change	4.2	5	3.9	3.6	4.8	4.5
CASC3	0.0565534	0.585404	0.731313	-0.135897	0.135897	25	no change	24	25.3	28.3	24.2	23.7	24.5
CASC4	0.141259	0.201934	0.358628	-0.445355	0.445355	16.2833	no change	15.1	16.7	16.8	19.4	14.7	15
CASD1	0.0577016	0.611758	0.753919	-0.122676	0.122676	7.18333	no change	7.3	6.8	6.7	8	6.8	7.5
CASK	0.271904	0.0257201	0.0756968	-1.12092	1.12092	1.91667	no change	2.1	1.8	2	2.2	1.8	1.6
CASKIN2	-0.707697	1.42996e-07	1.7716e-06	-5.75163	5.75163	5.75	no change	5.3	7.5	4.3	3.6	7.1	6.7
CASP1	-0.0490144	0.682524	0.804548	-0.0944481	0.0944481	5.65	no change	5.1	6	5.6	5.9	5.7	5.6
CASP10	-0.362302	0.000618349	0.00336497	-2.47302	2.47302	4.51667	no change	4	5.1	3.9	4	5.3	4.8
CASP2	-0.230841	0.0428012	0.112722	-0.94799	0.94799	21.6667	no change	17.5	23.5	18.8	23.5	23.6	23.1
CASP3	-0.306866	0.00365242	0.015397	-1.81256	1.81256	19.6333	no change	17	20	16.6	19.1	21.9	23.2
CASP4	0.208007	0.0495661	0.127078	-0.895928	0.895928	8.85	no change	10.1	8.4	10	8.4	7.9	8.3
CASP6	-0.0197966	0.92435	0.961046	-0.0172559	0.0172559	5.75	no change	6.3	5	5.1	5.8	6.1	6.2
CASP7	0.154074	0.16805	0.314145	-0.50287	0.50287	10.4167	no change	10.3	9.7	12.1	10.5	9.8	10.1
CASP8	-0.226362	0.0341637	0.0943468	-1.02527	1.02527	7.61667	no change	7.4	8.1	6.2	7.5	8.6	7.9
CASP8AP2	-0.070056	0.518509	0.677783	-0.16891	0.16891	11.4833	no change	10.1	11.3	10.5	13	12.1	11.9
CASP9	0.398413	0.00271385	0.0119926	-1.92109	1.92109	2.88333	no change	3.6	2.6	3.2	3	2.5	2.4
CAST	0.444961	0.000173959	0.00111895	-2.95119	2.95119	6.83333	no change	6.7	6	7.6	9.3	5.6	5.8
CASZ1	0.687725	1.36679e-08	2.00559e-07	-6.69776	6.69776	2.85	no change	3.2	2.4	3.9	3.4	2.1	2.1
CAT	0.0900583	0.341497	0.514237	-0.288837	0.288837	30.4333	no change	33.9	28.7	30.4	30	29	30.6
CATSPER2	0.0395812	0.832235	0.906641	-0.0425645	0.0425645	1.28333	no change	1.4	1.2	1	1.5	1.4	1.2
CBFA2T2	0.196959	0.0678235	0.160962	-0.793276	0.793276	4.8	no change	4.6	4.4	5.4	5.4	4.5	4.5
CBFA2T3	0.257921	0.0134877	0.0451701	-1.34515	1.34515	12.85	no change	13.4	12.1	12.8	15.8	11.4	11.6
CBFB	-0.0856588	0.384996	0.558439	-0.253024	0.253024	68.95	no change	70.4	69.1	69.1	61.4	71.5	72.2
CBL	-0.0384476	0.707479	0.822207	-0.0850187	0.0850187	23.7667	no change	21.1	25.1	24.1	25.2	23.7	23.4
CBLB	0.514291	1.83613e-05	0.000149801	-3.82449	3.82449	5.63333	no change	5.9	4.8	6.1	7.9	4.7	4.4
CBLL1	-0.00346924	0.970022	0.987427	-0.00549502	0.00549502	14.2833	no change	12.7	15.9	14	16.1	12.9	14.1
CBR1	0.688058	0.000169544	0.0010945	-2.96078	2.96078	5	no change	7.6	3.3	6.1	4.9	3.6	4.5
CBR3	-0.0271387	0.924059	0.960973	-0.0172886	0.0172886	7.65	no change	9.9	6.8	6.7	6.3	7.7	8.5
CBR4	-0.069353	0.640383	0.774554	-0.110948	0.110948	2.46667	no change	2.3	2.3	2.3	2.6	2.8	2.5
CBS	0.367871	0.03072	0.0866881	-1.06204	1.06204	1	no change	1.2	0.8	1	1.2	0.9	0.9
CBWD1	-0.103702	0.379569	0.554141	-0.25638	0.25638	1.61667	no change	1.6	1.6	1.5	1.6	1.7	1.7
CBWD2	-0.330096	0.0148733	0.0489545	-1.31021	1.31021	1.81667	no change	1.7	1.8	1.5	1.6	2.2	2.1
CBX2	-0.425138	2.0935e-05	0.000168016	-3.77465	3.77465	20.4	no change	18.5	24.7	18.1	15.7	22.8	22.6
CBX3	-0.0615841	0.530654	0.686717	-0.163222	0.163222	58.2833	no change	57	56.7	53.8	60.5	58.8	62.9
CBX4	1.72406	4.80865e-52	1.27552e-49	-48.8943	48.8943	91.8667	up-regulated	146.2	45.3	154.9	122.2	41.2	41.4
CBX5	-0.269298	0.00733092	0.0274379	-1.56165	1.56165	48.45	no change	40	53.2	46	45.9	52.1	53.5
CBX6	-0.437024	0.00114573	0.00576766	-2.239	2.239	25.3667	no change	23.2	28.6	24.8	16.7	31.5	27.4
CBX7	0.142433	0.387519	0.560568	-0.251372	0.251372	1.85	no change	2.1	1.9	2.2	1.5	1.6	1.8
CBX8	0.261146	0.103112	0.220497	-0.656598	0.656598	3.7	no change	4.2	3	4.7	3.2	3.4	3.7
CBY1	0.244412	0.196064	0.3514	-0.454198	0.454198	2.03333	no change	2.3	1.9	2.4	1.9	1.9	1.8
CC2D1A	-0.0363432	0.72444	0.833537	-0.0790751	0.0790751	10.1167	no change	10	11.2	10.2	9.8	9.6	9.9
CC2D1B	0.248971	0.0137423	0.0459037	-1.33815	1.33815	5.9	no change	6.7	5.4	6.5	6.1	5.3	5.4
CC2D2A	-0.0140343	0.935953	0.968437	-0.0139285	0.0139285	1.26667	no change	1.1	1.2	1.4	1.3	1.4	1.2
CCAR1	-0.145656	0.26167	0.430293	-0.366236	0.366236	26.1167	no change	21.6	28.7	22.1	30.8	27.1	26.4
CCAR2	-0.235027	0.012954	0.043765	-1.35887	1.35887	32.5333	no change	30.8	35.3	30.7	28.3	35.6	34.5
CCDC102A	-0.176587	0.399588	0.571025	-0.243345	0.243345	1.81667	no change	1.8	2	1.9	1.4	2.1	1.7
CCDC106	-0.103956	0.548184	0.701071	-0.154238	0.154238	7.1	no change	8	7.5	7.7	4.9	7.5	7
CCDC107	0.331196	0.198208	0.353955	-0.451053	0.451053	3.53333	no change	4.8	2.8	4.8	2.3	3.3	3.2
CCDC112	1.04106	2.63232e-15	8.59032e-14	-13.066	13.066	6.43333	up-regulated	8	3.9	8.4	9.6	4.1	4.6
CCDC115	0.134791	0.365747	0.539828	-0.267744	0.267744	8.56667	no change	10.6	7.5	9.6	6.8	8.7	8.2
CCDC117	-0.406962	0.000211567	0.00132646	-2.87731	2.87731	16.8667	no change	13.1	19.8	13.6	16.8	18.9	19
CCDC12	-0.27544	0.164373	0.309058	-0.50996	0.50996	7.75	no change	8.9	8.2	7.9	4.3	8.5	8.7
CCDC121	0.441801	0.0176676	0.056272	-1.24971	1.24971	1.61667	no change	1.8	1.2	1.8	2	1.4	1.5
CCDC124	-0.544541	0.00194322	0.00901461	-2.04505	2.04505	21.1667	no change	20.6	22.9	19.7	11.5	25.5	26.8
CCDC125	-0.783098	3.37876e-10	6.29789e-09	-8.2008	8.2008	2.43333	no change	1.9	2.9	1.8	1.7	3	3.3
CCDC126	0.345963	0.0526878	0.132973	-0.876237	0.876237	1.45	no change	1.6	1.4	1.7	1.5	1.2	1.3
CCDC127	-0.0500122	0.635528	0.770583	-0.11318	0.11318	3.96667	no change	3.9	4.2	3.7	4.1	3.9	4
CCDC130	0.357434	0.00397994	0.0164888	-1.78281	1.78281	9.73333	no change	11.9	8.4	11.8	9.2	8.7	8.4
CCDC134	-0.0143052	0.928985	0.964507	-0.0156944	0.0156944	5.58333	no change	5.1	5.6	5.7	5.9	6	5.2
CCDC136	0.470991	0.0050188	0.0199998	-1.69897	1.69897	1.36667	no change	1.7	1.3	1.4	1.7	1.1	1
CCDC137	-0.219748	0.116913	0.242377	-0.615508	0.615508	14.4167	no change	14.5	15.3	15.3	10.2	15.5	15.7
CCDC138	-0.141732	0.312998	0.486232	-0.313157	0.313157	2.6	no change	2.5	2.5	2.2	2.7	2.8	2.9
CCDC14	0.122427	0.384242	0.557657	-0.253633	0.253633	9.43333	no change	9	8.9	7.9	12.6	9.3	8.9
CCDC141	1.05044	1.83678e-10	3.54506e-09	-8.45038	8.45038	0.75	up-regulated	1	0.5	1.1	1	0.5	0.4
CCDC142	0.00199604	0.981063	0.993062	-0.00302346	0.00302346	2.26667	no change	2.7	2.3	2.1	2	2.3	2.2
CCDC146	0.817417	0.0090766	0.03266	-1.48598	1.48598	0.7	no change	0.8	0.5	0.5	1.4	0.5	0.5
CCDC15	0.269537	0.0651618	0.156222	-0.806257	0.806257	4.03333	no change	3.8	3.7	4.1	5.3	3.5	3.8
CCDC150	-0.045223	0.828025	0.903864	-0.0438967	0.0438967	1.01667	no change	0.8	1.1	0.9	1.3	1.2	0.8
CCDC154	-1.38272	2.06015e-08	2.94368e-07	-6.53111	6.53111	1.33333	down-regulated	1.1	1.7	0.6	0.6	2.2	1.8
CCDC163	1.16983	5.30374e-06	4.88577e-05	-4.31107	4.31107	1.63333	up-regulated	1.4	1.1	2.3	3	0.9	1.1
CCDC167	0.168362	0.383997	0.55738	-0.253849	0.253849	13.7167	no change	18.8	11.4	13.8	11.2	13.8	13.3
CCDC171	0.543723	0.00225088	0.0102218	-1.99047	1.99047	1.1	no change	1	0.9	1.2	1.7	0.9	0.9
CCDC174	0.233961	0.0509623	0.129598	-0.887401	0.887401	10.0167	no change	9.3	9.1	11.5	11.7	9.5	9
CCDC18	0.350134	0.00750057	0.0279314	-1.55391	1.55391	9.3	no change	9.3	8.8	9.2	12.7	7.8	8
CCDC182	0.898131	0.00931777	0.0334579	-1.4755	1.4755	1.25	no change	1.7	0.3	1.2	2	1.3	1
CCDC183	-0.0781255	0.655787	0.786199	-0.104467	0.104467	3.18333	no change	3.2	3.2	3.2	2.9	3.8	2.8
CCDC186	0.340298	0.0106425	0.0372705	-1.42864	1.42864	4.03333	no change	3.9	3.8	4.2	5.4	3.5	3.4
CCDC191	0.443701	0.0496719	0.127255	-0.895325	0.895325	1.08333	no change	0.9	1	1.2	1.7	0.8	0.9
CCDC192	0.156515	0.528802	0.685897	-0.163741	0.163741	1.06667	no change	1.1	0.8	1.1	1.2	1.2	1
CCDC22	0.111609	0.316081	0.489426	-0.310313	0.310313	12.6333	no change	13.8	12.6	13.2	12.4	11.4	12.4
CCDC25	0.121261	0.23959	0.405808	-0.39168	0.39168	9.18333	no change	9.5	9	9.3	9.9	8.6	8.8
CCDC28A	0.340596	0.00376807	0.0158073	-1.80114	1.80114	29.3	no change	36.2	23.2	33.2	29	26.7	27.5
CCDC28B	-0.487607	0.00859571	0.0312009	-1.50583	1.50583	4.45	no change	4.7	5.3	3.8	2.7	5	5.2
CCDC34	0.173439	0.106027	0.225521	-0.646814	0.646814	11.95	no change	12.9	11	12.9	12.2	10.4	12.3
CCDC43	-0.185934	0.117186	0.2427	-0.61493	0.61493	9.65	no change	8.3	9.9	8.8	10	10.7	10.2
CCDC47	-0.187451	0.0463465	0.120354	-0.919538	0.919538	22.6667	no change	20.1	23.7	20.6	22.9	24.4	24.3
CCDC50	0.0347786	0.746394	0.848449	-0.0713743	0.0713743	10.8667	no change	10.1	10.8	10.3	12.6	10.6	10.8
CCDC51	-0.158592	0.297057	0.469025	-0.328804	0.328804	4.9	no change	5.3	5.1	4.5	4.1	5.5	4.9
CCDC57	0.0219123	0.859637	0.923943	-0.034355	0.034355	1.53333	no change	1.8	1.5	1.5	1.4	1.5	1.5
CCDC58	-0.123426	0.480781	0.643425	-0.191502	0.191502	5.31667	no change	5.8	5	4.4	5.1	5.8	5.8
CCDC59	0.203732	0.0855747	0.191162	-0.718599	0.718599	6.6	no change	6.8	6.5	6.9	7.5	5.9	6
CCDC6	0.307522	0.00315067	0.0136014	-1.86642	1.86642	9.18333	no change	9.3	8.7	10.1	11.1	7.8	8.1
CCDC61	0.179008	0.317139	0.490542	-0.309323	0.309323	5.55	no change	7.1	5.5	6.4	4.2	5.3	4.8
CCDC65	-0.263983	0.484076	0.64606	-0.189727	0.189727	0.733333	no change	0.5	0.8	0.3	1.2	0.8	0.8
CCDC66	0.204342	0.181359	0.331711	-0.47924	0.47924	2.06667	no change	2	1.7	2	2.7	2	2
CCDC69	-0.511505	1.19259e-07	1.49543e-06	-5.82523	5.82523	39.0667	no change	31.7	48.4	33.7	31.3	44.6	44.7
CCDC71	0.274538	0.0443159	0.115916	-0.935856	0.935856	7.31667	no change	8.1	6.5	8	8	7.2	6.1
CCDC71L	0.46264	4.81708e-05	0.000357736	-3.44644	3.44644	7.41667	no change	9.3	6.1	8.8	7.8	6.4	6.1
CCDC74A	-0.247851	0.15943	0.302126	-0.519813	0.519813	2.25	no change	2.1	2.1	2.2	1.9	2.5	2.7
CCDC77	0.0862633	0.473078	0.636024	-0.196526	0.196526	6.15	no change	6	5.9	6.4	6.6	6	6
CCDC81	0.261257	0.0512772	0.130036	-0.885938	0.885938	14.55	no change	18.5	12	16.5	12.7	12.8	14.8
CCDC82	0.397629	0.00351875	0.0149309	-1.82591	1.82591	6.91667	no change	6.8	6.1	7	9.8	5.8	6
CCDC84	0.0508946	0.75507	0.854078	-0.0685025	0.0685025	2.58333	no change	2.6	2.8	2.2	3	2.6	2.3
CCDC85B	-0.554493	0.0102862	0.0362066	-1.44121	1.44121	23.45	no change	26.9	25.6	18.9	11.4	28.4	29.5
CCDC85C	-0.207385	0.101703	0.218462	-0.660624	0.660624	1.5	no change	1.5	1.7	1.5	1.2	1.6	1.5
CCDC86	-0.46113	0.00057707	0.0031805	-2.49751	2.49751	14.9333	no change	13.6	17.1	14.1	10.1	17.3	17.4
CCDC88A	0.123892	0.394139	0.566616	-0.246712	0.246712	17.2167	no change	14.7	16.7	15.9	23.3	16.2	16.5
CCDC88B	-0.0278049	0.850301	0.919115	-0.0366301	0.0366301	3.35	no change	3.6	3.5	3.7	2.7	3.4	3.2
CCDC88C	0.885403	1.95709e-17	7.58281e-16	-15.1202	15.1202	8.05	no change	10.1	6.2	11.2	10.1	5.6	5.1
CCDC9	0.172105	0.22546	0.388148	-0.411003	0.411003	11.7833	no change	13.3	10.5	14.6	9.6	11.7	11
CCDC90B	0.264331	0.0278683	0.0805076	-1.09416	1.09416	5.9	no change	6.7	5.2	5.6	7	5	5.9
CCDC91	1.45193	4.21017e-23	2.53222e-21	-20.5965	20.5965	2.83333	up-regulated	3.6	1.6	3.9	4.9	1.5	1.5
CCDC92	-0.0242465	0.837512	0.910109	-0.0409065	0.0409065	2.78333	no change	2.6	3.1	2.8	2.9	2.5	2.8
CCDC93	-0.108364	0.320106	0.49337	-0.306827	0.306827	7.61667	no change	6.5	7.9	7.3	8.2	8.4	7.4
CCDC97	0.0827104	0.414836	0.584671	-0.233089	0.233089	20.95	no change	21.6	21.4	23.1	20	18.9	20.7
CCHCR1	-0.305465	0.0113927	0.0394377	-1.40409	1.40409	8.3	no change	7.9	9	8.1	6.3	9.7	8.8
CCL17	-4.8866	1.10527e-09	1.92169e-08	-7.71632	7.71632	0.5	down-regulated	0.1	0.7	0	0	1.2	1
CCL25	-1.36184	8.06337e-06	7.11737e-05	-4.14768	4.14768	1.5	down-regulated	0.8	1.6	1.2	0.5	2.6	2.3
CCL28	4.34853	5.33978e-85	3.4525e-82	-81.4619	81.4619	1.76667	up-regulated	3.3	0.2	3.1	3.7	0.1	0.2
CCL5	0.207465	0.250346	0.417714	-0.379121	0.379121	4.41667	no change	5.5	3.6	4.7	4.1	4	4.6
CCM2	0.113791	0.29147	0.462675	-0.334724	0.334724	7.26667	no change	8	6.6	8	6.7	7.5	6.8
CCNA1	1.66612	1.82795e-08	2.6374e-07	-6.57882	6.57882	0.883333	up-regulated	1.6	0.7	1.3	1.1	0.3	0.3
CCNA2	0.10339	0.313944	0.487337	-0.312171	0.312171	50.8333	no change	50.7	47.7	48.5	58.9	50.2	49
CCNB1	0.373686	0.000181057	0.0011562	-2.93697	2.93697	36.0667	no change	44.9	31.5	37.1	40.3	30.2	32.4
CCNB1IP1	-0.155054	0.103712	0.221536	-0.654556	0.654556	19.4	no change	18.4	19.2	18.5	18.2	20.8	21.3
CCNB2	0.322859	0.000646687	0.00350077	-2.45584	2.45584	35.6167	no change	41.9	30.7	37.1	39.9	30.9	33.2
CCNC	-0.0606725	0.587529	0.73326	-0.134742	0.134742	6.06667	no change	6.2	5.8	5.5	6.1	6.4	6.4
CCND3	-0.369433	0.00100049	0.00514162	-2.2889	2.2889	157.433	no change	153.4	183.3	141.7	117.5	170.1	178.6
CCNDBP1	0.269199	0.0100529	0.0355546	-1.4491	1.4491	8.11667	no change	8.9	7.5	9.6	8.1	7.2	7.4
CCNE1	-0.575839	3.71369e-05	0.000282694	-3.54868	3.54868	7.78333	no change	7.4	8.9	6	5.4	9.9	9.1
CCNE2	-0.524232	1.01148e-05	8.67645e-05	-4.06166	4.06166	7	no change	5	7.9	5.9	6.3	8.5	8.4
CCNF	0.0822345	0.387656	0.560568	-0.251372	0.251372	26.45	no change	26.5	26.8	27	28.2	25.5	24.7
CCNG1	-0.0625464	0.528688	0.685897	-0.163741	0.163741	52.3333	no change	48.9	51.7	50.2	54.6	51.3	57.3
CCNG2	0.370669	0.000143489	0.000941276	-3.02628	3.02628	20.2333	no change	22.2	16.9	22.4	23.9	17.2	18.8
CCNH	0.189164	0.106357	0.226065	-0.645766	0.645766	6.11667	no change	6.9	5.6	5.9	6.8	6.1	5.4
CCNI	0.0839693	0.398414	0.570068	-0.244073	0.244073	185.95	no change	178.3	186.8	191	205.3	175.6	178.7
CCNJ	-0.117257	0.446083	0.611952	-0.213283	0.213283	2.66667	no change	2.3	3	2.4	2.9	2.9	2.5
CCNJL	0.414633	0.0550699	0.137608	-0.861355	0.861355	0.716667	no change	0.7	0.6	0.8	1	0.6	0.6
CCNK	0.722837	4.71804e-09	7.42894e-08	-7.12907	7.12907	2.76667	no change	3.1	2.1	3.5	3.7	2.1	2.1
CCNL1	0.141375	0.23858	0.404543	-0.393036	0.393036	13.2667	no change	13.3	12.2	11.8	16.7	13.1	12.5
CCNL2	0.0690019	0.530836	0.686751	-0.163201	0.163201	10.0333	no change	11.5	8.9	9.1	10.3	10.6	9.8
CCNT1	0.0169771	0.874567	0.932818	-0.0302032	0.0302032	10.55	no change	9.8	9.9	10.2	11.9	10.8	10.7
CCNT2	0.00495643	0.973151	0.988706	-0.00493265	0.00493265	6.83333	no change	6.2	6.5	6.4	8	6.9	7
CCNY	0.0918302	0.315582	0.489133	-0.310573	0.310573	19.85	no change	19.7	18.7	21	20.8	19.4	19.5
CCNYL1	0.139195	0.400232	0.571327	-0.243115	0.243115	1.7	no change	1.7	1.6	1.7	2	1.6	1.6
CCP110	0.0578367	0.640481	0.774582	-0.110933	0.110933	16.25	no change	14.6	16.1	15	20.2	15.7	15.9
CCPG1	1.5527	3.47477e-38	4.49331e-36	-35.3474	35.3474	7.18333	up-regulated	9.2	3.9	10.6	12.3	3.4	3.7
CCR1	-1.81625	2.43432e-10	4.62923e-09	-8.33449	8.33449	0.75	down-regulated	0.4	0.9	0.2	0.4	1.3	1.3
CCR7	-1.12195	1.18344e-07	1.48757e-06	-5.82752	5.82752	1.38333	down-regulated	1	1.9	0.8	0.8	2.1	1.7
CCRL2	0.725519	0.000912269	0.00473528	-2.32465	2.32465	0.883333	no change	1.2	0.7	1	1.1	0.7	0.6
CCS	-0.0328271	0.884049	0.937902	-0.0278424	0.0278424	4.51667	no change	5.7	4.7	4.6	3.2	4.6	4.3
CCSAP	0.162635	0.135812	0.269875	-0.568837	0.568837	5.96667	no change	6.2	5.9	5.9	6.8	5.5	5.5
CCSER2	0.218963	0.0525196	0.132645	-0.877308	0.877308	5.01667	no change	4.8	4.8	5.5	5.9	4.6	4.5
CCT2	-0.201856	0.0335648	0.0930157	-1.03144	1.03144	35.4	no change	34.8	36.6	31.8	32.3	38.4	38.5
CCT3	-0.341587	0.000837051	0.00440005	-2.35654	2.35654	50.25	no change	49.1	58.7	43.3	40.8	54.1	55.5
CCT4	-0.185552	0.0733187	0.17056	-0.768122	0.768122	54.3667	no change	54.3	58.2	52.4	46.1	54.1	61.1
CCT5	-0.195587	0.0414719	0.110035	-0.958468	0.958468	37.2	no change	35.6	40.3	32.2	36.3	38.6	40.2
CCT6A	-0.390141	2.82142e-05	0.00022045	-3.65669	3.65669	50.3167	no change	42.4	56.6	43.7	44.7	56.3	58.2
CCT7	-0.337194	0.00175226	0.00827724	-2.08211	2.08211	62.0167	no change	61.2	69.1	56	47.4	69.2	69.2
CCT8	-0.118246	0.206752	0.364556	-0.438236	0.438236	85	no change	79.8	87.1	82	83	87	91.1
CCZ1	0.290146	0.0702265	0.165126	-0.782184	0.782184	2.95	no change	3	2.4	2.7	4	2.7	2.9
CCZ1B	0.458615	0.00523096	0.0207493	-1.683	1.683	2.73333	no change	3	2.4	2.5	4	2.3	2.2
CD109	1.77407	3.36774e-32	3.28673e-30	-29.4832	29.4832	2.16667	up-regulated	2.8	0.9	3.4	3.9	0.9	1.1
CD151	-0.320433	0.146309	0.284078	-0.546562	0.546562	1.85	no change	1.9	1.8	1.9	1.1	2.1	2.3
CD164	-0.294688	0.00385081	0.0160761	-1.79382	1.79382	82.05	no change	70.4	90.6	68.9	82	88	92.4
CD180	0.765769	1.1891e-11	2.62287e-10	-9.58122	9.58122	11.6667	no change	12.6	9	15.2	16.3	8.2	8.7
CD19	-0.0878774	0.430885	0.599177	-0.222445	0.222445	89.2333	no change	100.3	91	83.8	75.8	94.7	89.8
CD1C	0.043253	0.798269	0.883691	-0.0536996	0.0536996	8.1	no change	8.8	8.9	7.9	8	6.5	8.5
CD200	-1.56411	1.99279e-18	8.38027e-17	-16.0767	16.0767	3.06667	down-regulated	1.4	5.3	1.4	1.8	4.1	4.4
CD22	-0.182343	0.0578426	0.14271	-0.845546	0.845546	76.1333	no change	75.6	84.6	68.9	69.7	79.3	78.7
CD24	0.247907	0.01064	0.0372705	-1.42864	1.42864	371.9	no change	392.5	338.1	392.5	427.3	329.3	351.7
CD244	-0.526664	0.00315489	0.0136102	-1.86614	1.86614	2.8	no change	2.7	3.7	2	2.2	3.2	3
CD248	-0.987124	6.4849e-14	1.89509e-12	-11.7224	11.7224	9.98333	no change	7.6	13.4	6.7	5.9	14.3	12
CD27	0.0980897	0.361287	0.534694	-0.271895	0.271895	47.6167	no change	56.4	45.9	47.9	43.7	46.6	45.2
CD274	1.1179	2.33401e-06	2.30835e-05	-4.6367	4.6367	0.85	up-regulated	0.9	0.5	1.1	1.5	0.5	0.6
CD2AP	-0.0666509	0.530133	0.686387	-0.163431	0.163431	11.9833	no change	10.8	11.8	11	13.4	12.1	12.8
CD2BP2	-0.066222	0.525526	0.684132	-0.16486	0.16486	19.8	no change	19.7	20	21.2	17.2	20.7	20
CD300A	-0.398021	0.00589017	0.022942	-1.63937	1.63937	9.43333	no change	9	9.2	8.7	6.8	12.1	10.8
CD300LF	-0.347173	0.0362153	0.0987994	-1.00525	1.00525	3.01667	no change	2.9	3.5	2.6	2.5	3.4	3.2
CD320	-0.404831	0.00726728	0.0272865	-1.56405	1.56405	15.3333	no change	16.5	16.7	13.1	10.1	18.4	17.2
CD37	0.683536	1.81503e-13	4.96734e-12	-11.3039	11.3039	25.9167	no change	31.9	19.8	33.5	30.5	19.7	20.1
CD38	0.288119	0.00335315	0.0142986	-1.84471	1.84471	37.35	no change	38.6	33.7	42.2	42.5	35.3	31.8
CD3EAP	-0.51535	0.0100668	0.0355917	-1.44865	1.44865	2.66667	no change	2.8	3.6	1.7	2.1	3	2.8
CD44	-0.214843	0.0425406	0.112295	-0.949641	0.949641	10.5	no change	9.8	12.7	9	10.4	10.6	10.5
CD46	0.189706	0.0586103	0.144054	-0.841474	0.841474	9.36667	no change	9.5	8.5	9.4	11	8.7	9.1
CD47	0.0164117	0.876074	0.933559	-0.0298584	0.0298584	34.6833	no change	32.3	34	33.2	39.3	34.9	34.4
CD48	0.402637	0.000329914	0.0019626	-2.70717	2.70717	27.75	no change	36.6	24.6	27.1	31.2	22.8	24.2
CD5	1.16617	5.55383e-08	7.39439e-07	-6.1311	6.1311	1.11667	up-regulated	1.6	0.9	1.5	1.5	0.6	0.6
CD52	-0.0813529	0.718132	0.829416	-0.0812277	0.0812277	60.0167	no change	83.1	56.5	58.4	33.8	59.6	68.7
CD53	-0.298319	0.00179822	0.0084557	-2.07285	2.07285	104.8	no change	100.2	111.7	92.1	90	117.4	117.4
CD55	0.310909	0.0062285	0.0240515	-1.61886	1.61886	5.55	no change	5.7	4.8	6.3	6.5	5.2	4.8
CD58	0.120445	0.380008	0.554532	-0.256073	0.256073	16.0833	no change	16.9	15.1	13.7	19.7	14.8	16.3
CD59	0.222905	0.0151507	0.0497248	-1.30343	1.30343	17.8	no change	19.8	16	18.6	19.2	16.5	16.7
CD63	0.295964	0.0439576	0.115214	-0.938495	0.938495	12.1833	no change	15.8	11.2	14.4	10.2	10.5	11
CD68	0.516518	0.00570954	0.0223393	-1.65093	1.65093	2.63333	no change	3.6	1.9	2.6	3.1	2.3	2.3
CD69	0.207954	0.07667	0.176345	-0.753637	0.753637	13.9333	no change	14.1	12	14.4	16.3	12.3	14.5
CD70	-0.0267646	0.836272	0.909412	-0.0412396	0.0412396	30.4667	no change	33.4	29.6	32.4	24.9	30.7	31.8
CD72	0.464746	1.38231e-06	1.43e-05	-4.84466	4.84466	73.2667	no change	89.6	63.2	85.2	80.3	59.5	61.8
CD74	-0.149791	0.14068	0.276942	-0.557611	0.557611	1493.9	no change	1438.7	1595.8	1521.9	1292.4	1533.4	1581.2
CD79A	0.249521	0.029695	0.0844869	-1.07321	1.07321	393.567	no change	463.5	351.3	462.6	357.5	351.6	374.9
CD79B	0.386021	0.00274083	0.012086	-1.91772	1.91772	109.767	no change	152.8	88.7	116.3	104.4	97.8	98.6
CD81	0.265336	0.0145104	0.0480507	-1.3183	1.3183	55.6667	no change	65.1	48.8	64.9	52.4	50.1	52.7
CD82	-0.181991	0.298951	0.471153	-0.326838	0.326838	4.03333	no change	4.6	4.7	3.9	2.9	3.7	4.4
CD83	0.662772	0.00105569	0.00538783	-2.26859	2.26859	1.61667	no change	2.2	1.3	2	1.8	1.4	1
CD84	0.172791	0.113954	0.238006	-0.623413	0.623413	12.6167	no change	11.7	12.4	13.1	15.3	11.7	11.5
CD86	0.627659	4.7537e-05	0.000353537	-3.45156	3.45156	2.3	no change	2.8	1.7	2.8	2.8	1.9	1.8
CD9	-0.211728	0.0597153	0.145978	-0.835711	0.835711	166	no change	180.2	170	140.7	141.3	178.5	185.3
CD93	-0.72933	1.47863e-06	1.52052e-05	-4.81801	4.81801	1.83333	no change	1.1	2.3	1.4	1.6	2.2	2.4
CD99	-0.411193	0.00118249	0.00591815	-2.22781	2.22781	88.5	no change	83.7	93.1	83.7	60.8	104.5	105.2
CD99L2	-0.281822	0.0113398	0.0393528	-1.40502	1.40502	7.46667	no change	6.8	8.3	7.4	6	8.2	8.1
CDADC1	0.122674	0.46704	0.630666	-0.200201	0.200201	2.35	no change	2.3	1.9	2.5	2.6	2.2	2.6
CDAN1	0.0944914	0.382858	0.5567	-0.254379	0.254379	8.45	no change	9.4	7.8	9.1	7.8	8.4	8.2
CDC123	-0.0976362	0.297732	0.469947	-0.327951	0.327951	31.4	no change	31.8	32.9	29.1	30.2	31.9	32.5
CDC14A	0.267593	0.0254547	0.0751146	-1.12428	1.12428	4.51667	no change	4.6	4.2	4.9	5.3	3.9	4.2
CDC16	0.249199	0.019344	0.0605486	-1.2179	1.2179	14.0833	no change	16	12.5	13.5	16.4	12.7	13.4
CDC20	0.501737	3.72116e-06	3.54143e-05	-4.45082	4.45082	74.3	no change	100.2	61.8	83.7	77.7	61.6	60.8
CDC23	-0.0717964	0.457242	0.621573	-0.206508	0.206508	14.25	no change	14	14.4	13	14.7	14.5	14.9
CDC25A	-0.241554	0.0128532	0.0435099	-1.36141	1.36141	14.5	no change	13.2	15.9	13.9	12.8	16	15.2
CDC25B	0.339733	0.000447442	0.00255029	-2.59341	2.59341	41.45	no change	46.4	39.4	46.2	46.4	34.9	35.4
CDC25C	0.600714	2.72948e-07	3.19779e-06	-5.49515	5.49515	7.66667	no change	9.9	6.1	8.9	8.9	6.1	6.1
CDC26	0.00206845	1	1	0	0	8.71667	no change	9.3	8.2	8.8	8.1	8.4	9.5
CDC27	0.215638	0.0616061	0.149289	-0.825972	0.825972	16.6	no change	15.7	15.4	16.5	21.3	15.3	15.4
CDC34	0.224124	0.191086	0.345109	-0.462043	0.462043	16.3	no change	23.5	15.4	16.5	12.8	14.6	15
CDC37	-0.294306	0.0249455	0.0740491	-1.13048	1.13048	50.25	no change	50.7	55.3	50.1	34.8	55.2	55.4
CDC37L1	0.385665	0.0140886	0.0468939	-1.32888	1.32888	2.4	no change	2.8	2	2.4	3	2.1	2.1
CDC40	0.151839	0.119116	0.245276	-0.610344	0.610344	10.9333	no change	10.9	10.7	11.6	12	10.2	10.2
CDC42	-0.0978865	0.298878	0.471117	-0.326871	0.326871	69.35	no change	66.2	73.3	64.9	70.1	69.7	71.9
CDC42BPA	1.31864	8.12124e-29	6.88641e-27	-26.162	26.162	4.81667	up-regulated	6.3	3	6.4	8	2.6	2.6
CDC42BPG	0.355686	0.0528473	0.133273	-0.875259	0.875259	0.85	no change	1	0.8	1	0.9	0.8	0.6
CDC42EP2	0.457886	0.0944926	0.206099	-0.685925	0.685925	0.733333	no change	0.7	0.7	1	0.8	0.7	0.5
CDC42EP3	0.948218	1.90119e-08	2.72785e-07	-6.56418	6.56418	0.8	no change	1	0.6	1.1	1	0.5	0.6
CDC42EP4	-0.251223	0.127356	0.257474	-0.589267	0.589267	1.9	no change	2	2	1.8	1.5	2	2.1
CDC42SE1	0.0756067	0.431221	0.599272	-0.222376	0.222376	15.3333	no change	15.3	15.4	15.8	16.1	14.6	14.8
CDC42SE2	-0.0410103	0.696789	0.814035	-0.0893569	0.0893569	24.3167	no change	22.1	24.9	22.6	27.3	24	25
CDC45	-0.17736	0.071253	0.166847	-0.777683	0.777683	19.6667	no change	18.8	20.3	17.4	19.2	20.8	21.5
CDC5L	-0.0919273	0.425839	0.595151	-0.225373	0.225373	19.8333	no change	16.2	21.1	19	22.4	19.9	20.4
CDC6	-0.113623	0.269129	0.438517	-0.358014	0.358014	13.3833	no change	11.8	12.9	13.3	13.5	14	14.8
CDC7	-0.0800655	0.548286	0.701115	-0.154211	0.154211	13.4167	no change	12.5	14.2	10.7	16	13.8	13.3
CDC73	0.00895027	0.931157	0.965793	-0.0151159	0.0151159	13.0167	no change	12.5	12.7	12.9	13.8	13.1	13.1
CDCA2	0.324377	0.00320528	0.013753	-1.8616	1.8616	19.2333	no change	19.1	16.7	20.4	24.7	17.4	17.1
CDCA3	0.273279	0.00757511	0.0281785	-1.55008	1.55008	8.95	no change	10.7	8	9.2	9.5	8.4	7.9
CDCA4	1.00851	3.35357e-11	6.9945e-10	-9.15524	9.15524	19.25	up-regulated	33.3	12.2	23.7	20.3	13	13
CDCA5	-0.122591	0.203615	0.360808	-0.442724	0.442724	57.3333	no change	56.7	58.5	56.6	51.6	58.5	62.1
CDCA7	-0.16771	0.0805121	0.182853	-0.737897	0.737897	48.9667	no change	47.3	49.8	43.3	48	51.7	53.7
CDCA7L	-0.0930575	0.336481	0.509722	-0.292667	0.292667	39.6	no change	36.6	39.8	37.1	41.3	41.2	41.6
CDCA8	0.277639	0.00288005	0.0125767	-1.90043	1.90043	58.8	no change	67.1	53.6	62.7	63.7	52.1	53.6
CDH24	0.118854	0.307338	0.480491	-0.318315	0.318315	8.36667	no change	9.8	8.1	8.6	7.8	8	7.9
CDHR2	0.228887	0.211229	0.370054	-0.431735	0.431735	0.95	no change	1.2	0.9	1	0.9	0.9	0.8
CDIP1	-2.13203	6.43075e-25	4.31988e-23	-22.3645	22.3645	1.41667	down-regulated	0.7	2.6	0.4	0.5	2.2	2.1
CDIPT	-0.106966	0.402411	0.57292	-0.241906	0.241906	16.2667	no change	18.5	16.6	15.8	12.8	17.4	16.5
CDK1	0.298881	0.00239023	0.0107743	-1.96761	1.96761	34.4667	no change	37.1	30	36.4	40.6	29.6	33.1
CDK10	-0.0499616	0.744618	0.847243	-0.0719922	0.0719922	4.73333	no change	5.7	4.9	4.5	3.8	5.2	4.3
CDK11A	0.0435906	0.703126	0.819588	-0.0864045	0.0864045	6.26667	no change	7	6.5	6.1	6	6.2	5.8
CDK11B	-0.0869085	0.41532	0.585112	-0.232761	0.232761	18.8667	no change	19.7	19.9	19.1	16.2	19.9	18.4
CDK12	-0.276544	0.00553716	0.0217141	-1.66326	1.66326	12.15	no change	10.1	13.8	11.2	11.7	13.4	12.7
CDK13	0.106529	0.291168	0.462369	-0.335011	0.335011	20.55	no change	19.9	21.1	21.2	22.9	19.5	18.7
CDK14	-0.121078	0.189137	0.342667	-0.465128	0.465128	17.0333	no change	15.6	18.1	16.4	17	17.1	18
CDK16	0.104916	0.286915	0.457834	-0.339292	0.339292	10.9667	no change	12.3	10.9	11.3	10.5	10.4	10.4
CDK17	0.609698	2.19972e-07	2.6247e-06	-5.58092	5.58092	7.46667	no change	8.5	5.6	8.1	10.5	6.1	6
CDK18	0.0454784	0.718106	0.829416	-0.0812277	0.0812277	3.48333	no change	3.7	3.8	3.5	3.4	3.3	3.2
CDK19	0.0178778	0.877279	0.934073	-0.0296194	0.0296194	22.8833	no change	20.3	22.8	22	26.8	22.3	23.1
CDK2	-0.297456	0.00268811	0.0118945	-1.92465	1.92465	31.4	no change	30.1	31.7	28.3	26.3	35.9	36.1
CDK2AP1	-0.055379	0.589515	0.735017	-0.133703	0.133703	22.3667	no change	23.9	22.6	19.7	22.3	22.3	23.4
CDK2AP2	0.850974	3.98199e-15	1.27141e-13	-12.8957	12.8957	35.7	no change	40.1	24.2	48.3	49.4	25.9	26.3
CDK4	-0.0961155	0.502937	0.663972	-0.17785	0.17785	26.4833	no change	30.8	26.1	27	19.1	27	28.9
CDK5	-0.145144	0.524635	0.683679	-0.165148	0.165148	3.91667	no change	5.1	4.1	3.7	2.4	4.3	3.9
CDK5R1	-0.55762	0.0115194	0.039829	-1.3998	1.3998	0.9	no change	0.7	0.9	0.9	0.6	1.3	1
CDK5RAP1	0.113112	0.376339	0.551292	-0.258618	0.258618	4.38333	no change	5	3.8	4.4	4.3	4.2	4.6
CDK5RAP2	0.256235	0.0169217	0.054348	-1.26482	1.26482	25.2	no change	24.8	24.1	26.5	31	22.6	22.2
CDK5RAP3	0.183651	0.0653491	0.156562	-0.805313	0.805313	11.1667	no change	12.5	9.8	11.3	11.9	11.3	10.2
CDK6	-0.166493	0.152294	0.291981	-0.534646	0.534646	120.033	no change	96.7	128.1	111.6	131.3	126.7	125.8
CDK7	0.248703	0.0926565	0.203122	-0.692244	0.692244	6.85	no change	6.8	5.4	7.6	7.9	6	7.4
CDK8	0.000274869	0.997288	1	0	0	6.25	no change	6.9	6.5	5.8	6.1	6	6.2
CDK9	-0.120527	0.204533	0.362013	-0.441276	0.441276	70.6	no change	70.4	75.9	68.4	64.4	73.2	71.3
CDKAL1	-0.0509031	0.641358	0.775158	-0.11061	0.11061	6.45	no change	6	6.6	6.4	6.6	6.5	6.6
CDKN1A	0.0292448	0.79307	0.879442	-0.0557928	0.0557928	86.75	no change	95.5	84.5	93.5	74.1	84	88.9
CDKN1B	0.370822	0.00011637	0.000779696	-3.10807	3.10807	45.4	no change	54.5	39.2	52.2	47.1	39.3	40.1
CDKN2AIP	0.079282	0.424779	0.59399	-0.226221	0.226221	19.1333	no change	19.8	17.8	18.7	20.5	18.1	19.9
CDKN2AIPNL	-0.359394	0.0167105	0.0538368	-1.26892	1.26892	9.91667	no change	10.3	10	8.4	7.5	10.9	12.4
CDKN2C	-0.0180194	0.876467	0.933595	-0.0298414	0.0298414	59.4	no change	66.7	57.3	60.7	49.9	60.5	61.3
CDKN2D	0.562348	6.67099e-05	0.000476269	-3.32215	3.32215	27.1833	no change	38.6	21.3	33.7	25.1	22.6	21.8
CDKN3	0.710815	1.72128e-08	2.49392e-07	-6.60312	6.60312	19.5333	no change	26.8	13.9	20.9	25.1	13.9	16.6
CDPF1	-0.104958	0.519947	0.679491	-0.167816	0.167816	5.58333	no change	6.3	6	5.2	4.7	5.9	5.4
CDR2	0.647552	9.2977e-10	1.63025e-08	-7.78775	7.78775	14.1333	no change	16.8	11.2	19	16	11.2	10.6
CDS2	-0.165507	0.0773932	0.177524	-0.750743	0.750743	9.86667	no change	8.9	10.4	9.9	9.1	10.4	10.5
CDT1	0.256927	0.0273024	0.0791823	-1.10137	1.10137	101.833	no change	115.9	95.8	124.6	92.4	90.3	92
CDV3	0.284849	0.00413841	0.0170234	-1.76895	1.76895	79.4667	no change	80.5	74.4	91.5	90	69.9	70.5
CDYL	0.0585669	0.528381	0.685897	-0.163741	0.163741	18.3333	no change	18.3	17.2	18.8	19.1	18.1	18.5
CEACAM1	0.0684727	0.689942	0.809878	-0.0915806	0.0915806	1.73333	no change	1.8	1.9	1.6	1.9	1.5	1.7
CEACAM21	-0.350762	0.00248412	0.0111344	-1.95333	1.95333	15.8667	no change	14.1	16.1	13	14.8	18.9	18.3
CEACAM6	-1.49278	5.24513e-13	1.34977e-11	-10.8697	10.8697	1.53333	down-regulated	0.7	2.5	0.9	0.8	1.9	2.4
CEBPA	0.555424	0.0140327	0.0467379	-1.33033	1.33033	4.85	no change	7.6	4	6.3	3.4	4	3.8
CEBPB	2.07092	2.09056e-37	2.66998e-35	-34.5735	34.5735	40.2	up-regulated	77	14.6	72.1	45.8	15.2	16.5
CEBPE	-0.704341	0.00302505	0.0130993	-1.88275	1.88275	3.96667	no change	4.1	5	3.1	1.9	5	4.7
CEBPG	1.03965	1.25798e-24	8.2366e-23	-22.0843	22.0843	36.3833	up-regulated	45.4	24.3	52.1	49.4	22.5	24.6
CEBPZ	-0.107123	0.286049	0.456946	-0.340135	0.340135	16.4333	no change	14.7	16.8	15.6	17.2	16.7	17.6
CEBPZOS	0.0717228	0.453159	0.61732	-0.20949	0.20949	19.0167	no change	19.5	17.2	18.9	20.1	19	19.4
CECR2	0.575067	2.21725e-08	3.14643e-07	-6.50218	6.50218	9.41667	no change	10.2	8	11.8	11.8	7.8	6.9
CEL	-0.565161	0.000630757	0.00342529	-2.4653	2.4653	4.08333	no change	3.8	4.7	3.1	3	5.4	4.5
CELF1	-0.0677872	0.50233	0.663509	-0.178153	0.178153	18.25	no change	17.6	19.7	19.2	16.7	18.8	17.5
CELF2	-0.297885	0.0067803	0.0257876	-1.58859	1.58859	34.2167	no change	26.9	38.7	30.2	35	37.6	36.9
CELSR1	1.33128	5.37381e-14	1.59747e-12	-11.7966	11.7966	0.65	up-regulated	0.9	0.4	1	0.8	0.4	0.4
CELSR2	-0.312721	0.00225622	0.0102416	-1.98963	1.98963	5.85	no change	5.4	6.9	5.5	4.8	6.4	6.1
CEMIP	2.61431	1.51368e-64	6.80825e-62	-61.167	61.167	2.93333	up-regulated	4.6	1	5.6	4.9	0.8	0.7
CENPA	0.480371	0.000204672	0.00128941	-2.88961	2.88961	16.9333	no change	22.7	13.1	19.2	17.4	13.3	15.9
CENPB	-0.257541	0.032303	0.0902199	-1.0447	1.0447	42.9	no change	44.9	48.5	40.8	31.7	46.9	44.6
CENPBD1	0.12293	0.316398	0.489771	-0.310007	0.310007	7.71667	no change	7.7	7.8	8	8.4	7.3	7.1
CENPC	0.0570519	0.581961	0.728443	-0.137604	0.137604	8.33333	no change	8.2	7.9	7.8	9.5	8.3	8.3
CENPE	0.761644	7.58054e-07	8.29848e-06	-5.081	5.081	13.5167	no change	14.1	10.9	14.5	22.4	9.5	9.7
CENPF	0.157938	0.263942	0.432708	-0.363805	0.363805	58.6667	no change	51.9	59.8	55.3	78.6	54	52.4
CENPH	-0.238849	0.0393158	0.105314	-0.977515	0.977515	19.8333	no change	20.5	20.4	16.9	17.3	20.3	23.6
CENPI	-0.0172147	0.886089	0.938748	-0.0274508	0.0274508	6.68333	no change	5.8	6.2	7	7.1	6.6	7.4
CENPJ	-0.108674	0.397233	0.568772	-0.245062	0.245062	10.3833	no change	9.3	11.5	8.5	12.2	10.7	10.1
CENPK	0.340651	0.00369207	0.0155325	-1.80876	1.80876	11.9333	no change	12.4	10.9	12	15.6	10.2	10.5
CENPL	0.183225	0.0693642	0.163752	-0.785814	0.785814	8.88333	no change	9.3	8.3	9.3	9.8	8.1	8.5
CENPM	0.169893	0.182664	0.333508	-0.476894	0.476894	36.45	no change	47.3	31.6	35.5	33.2	35.2	35.9
CENPN	0.18913	0.108243	0.229227	-0.639735	0.639735	15.3167	no change	16.7	13.1	13.9	18.4	14.9	14.9
CENPO	-0.166196	0.118398	0.244477	-0.611762	0.611762	8.61667	no change	7.7	8.6	7.8	8.9	9.4	9.3
CENPP	-0.105683	0.39693	0.568554	-0.245228	0.245228	2.25	no change	2.1	2.4	2	2.4	2.4	2.2
CENPQ	0.176767	0.152193	0.291981	-0.534646	0.534646	10.7833	no change	12.2	10.3	10.6	11.6	10	10
CENPS	-0.160689	0.664394	0.791656	-0.101464	0.101464	0.983333	no change	1.2	0.8	0.9	0.7	1.4	0.9
CENPT	0.0166645	0.897698	0.945017	-0.0245603	0.0245603	3.6	no change	4.5	3.3	3.3	3.1	3.8	3.6
CENPU	0.12501	0.308461	0.481546	-0.317362	0.317362	42.75	no change	42	40.5	38	53.9	39.3	42.8
CENPV	0.109569	0.434916	0.602868	-0.219778	0.219778	5.15	no change	5.9	4.3	5.4	4.8	5.2	5.3
CENPW	-0.125021	0.444375	0.610499	-0.214315	0.214315	19.9667	no change	21.2	16.4	17.3	19	23.9	22
CENPX	-0.113558	0.59247	0.737114	-0.132465	0.132465	13.9167	no change	19.2	13.2	11.8	9.3	14.2	15.8
CEP104	0.16838	0.090946	0.200207	-0.69852	0.69852	8.3	no change	8.3	8.1	8.9	9.2	7.4	7.9
CEP112	0.125316	0.541054	0.695543	-0.157676	0.157676	0.85	no change	0.7	0.8	1	1	0.8	0.8
CEP120	0.498343	3.96565e-05	0.000299669	-3.52336	3.52336	9.63333	no change	9.6	8.3	11	13.3	7.8	7.8
CEP128	0.133734	0.231703	0.395801	-0.402523	0.402523	5.01667	no change	4.9	5.2	5.1	5.8	4.5	4.6
CEP131	-0.0476679	0.656948	0.78695	-0.104053	0.104053	14.05	no change	14.5	14.2	14.7	12.3	14.5	14.1
CEP135	0.41874	0.00223702	0.0101678	-1.99277	1.99277	9.46667	no change	9.1	8.6	9.8	13.6	7.6	8.1
CEP152	-0.0627151	0.563523	0.713805	-0.146421	0.146421	12.2833	no change	10.9	13.5	11.4	13.8	11.9	12.2
CEP162	0.0576424	0.708078	0.822411	-0.0849113	0.0849113	5.3	no change	4.7	5.5	4.7	6.8	5.2	4.9
CEP164	0.247692	0.03776	0.101859	-0.992003	0.992003	2.26667	no change	2.5	2.1	2.7	2.2	2.1	2
CEP170	-0.0961533	0.454089	0.618343	-0.20877	0.20877	15.05	no change	12.5	15.7	13.2	18	16.1	14.8
CEP19	0.502776	0.000435261	0.00249325	-2.60323	2.60323	5.66667	no change	6.7	4.6	6.2	7.1	4.3	5.1
CEP192	0.0559007	0.615931	0.756747	-0.121049	0.121049	16.9667	no change	15.8	16.8	15.9	20.2	16.7	16.4
CEP250	-0.140585	0.1474	0.285553	-0.544313	0.544313	8.83333	no change	8.1	9.8	8.6	8.6	9.2	8.7
CEP290	-0.0013638	0.987946	0.996908	-0.00134507	0.00134507	3.8	no change	3.3	4.2	3.2	4.9	3.5	3.7
CEP295	0.299424	0.031846	0.0893187	-1.04906	1.04906	7.95	no change	7.6	7.3	7.5	11.2	7	7.1
CEP350	0.29589	0.0235291	0.0706352	-1.15098	1.15098	18.3167	no change	16.6	16.6	19.3	24.8	16	16.6
CEP41	0.0454238	0.717901	0.829341	-0.081267	0.081267	2.95	no change	2.8	3	2.7	3.5	2.8	2.9
CEP44	0.206089	0.112432	0.235584	-0.627854	0.627854	4.06667	no change	4.4	3.6	3.7	5	3.7	4
CEP55	0.211566	0.0400655	0.106852	-0.971218	0.971218	33.3833	no change	33.2	31.3	34	40.3	29.5	32
CEP57	0.335631	0.00639213	0.0245641	-1.6097	1.6097	24.5333	no change	24.3	21.5	24.6	33.2	21	22.6
CEP57L1	0.0932677	0.507659	0.668075	-0.175175	0.175175	3.93333	no change	3.9	4.1	3.5	4.8	3.6	3.7
CEP63	0.132732	0.19289	0.347699	-0.458797	0.458797	5.33333	no change	5.4	5.3	5.3	6	5	5
CEP68	-0.50007	1.09852e-07	1.38757e-06	-5.85775	5.85775	12.0167	no change	9.3	14.1	10.4	10.2	14.4	13.7
CEP70	-0.0959379	0.402249	0.572782	-0.242011	0.242011	7.55	no change	6.8	8.1	6.9	8.2	7.5	7.8
CEP72	-0.0911381	0.507839	0.668226	-0.175077	0.175077	5.7	no change	6	5.4	5.3	5.3	6.7	5.5
CEP76	0.200686	0.125314	0.254341	-0.594584	0.594584	3.91667	no change	3.9	3.3	3.9	4.8	3.9	3.7
CEP78	-0.0353132	0.752974	0.852618	-0.0692455	0.0692455	6.58333	no change	5.9	6.6	5.9	7.7	6.5	6.9
CEP83	-0.159411	0.264697	0.433548	-0.362963	0.362963	3.83333	no change	3.5	4.4	3.1	4.3	4.2	3.5
CEP85	0.0882165	0.341145	0.513854	-0.289161	0.289161	14.3833	no change	14.8	14.3	14.4	15.3	13.7	13.8
CEP85L	0.515747	3.77847e-05	0.000287414	-3.54149	3.54149	2.18333	no change	2.3	1.8	2.7	2.7	1.7	1.9
CEP89	0.112815	0.254602	0.422499	-0.374175	0.374175	5.15	no change	5.4	4.9	5.5	5.1	5	5
CEP95	0.293878	0.0350969	0.0963838	-1.016	1.016	6.05	no change	5.5	5.4	6.2	8.3	5.6	5.3
CEP97	0.185596	0.0648896	0.155786	-0.807471	0.807471	5.33333	no change	5.5	4.9	5.5	6.1	5.1	4.9
CEPT1	0.101008	0.284582	0.455445	-0.341564	0.341564	8.06667	no change	8.5	7.5	8.3	8.3	7.7	8.1
CERCAM	0.117095	0.474564	0.637414	-0.195579	0.195579	1.76667	no change	1.8	1.8	2.1	1.6	1.6	1.7
CERK	0.098037	0.294494	0.465974	-0.331638	0.331638	31.8	no change	33.5	29.8	31.9	33.4	31.6	30.6
CERKL	0.162105	0.243513	0.410551	-0.386632	0.386632	18.0167	no change	16.6	17.4	16.2	24.3	17.1	16.5
CERS2	-0.101287	0.299072	0.4712	-0.326794	0.326794	33.4	no change	34.8	35	31.8	30.2	34.3	34.3
CERS4	0.283288	0.0207702	0.0642931	-1.19184	1.19184	7.13333	no change	8.5	7	7.4	7.6	5.7	6.6
CERS5	0.174851	0.11537	0.240189	-0.619446	0.619446	4.55	no change	5.2	4.3	4.4	4.9	4.3	4.2
CERS6	-0.029771	0.786352	0.875154	-0.0579153	0.0579153	26.3667	no change	22.9	26.9	25.3	30.1	26.3	26.7
CES2	-0.397648	5.17393e-05	0.000381771	-3.4182	3.4182	9.75	no change	8.5	11.6	8.4	8.4	11	10.6
CETN2	0.0442382	0.796358	0.882048	-0.0545079	0.0545079	7.7	no change	6.9	7.7	7.8	8.7	6.5	8.6
CETN3	-0.084208	0.622903	0.760738	-0.118765	0.118765	4.25	no change	4.3	4.1	4.8	3.3	4.1	4.9
CFAP20	0.187876	0.0656952	0.157173	-0.803622	0.803622	26.2333	no change	30.3	22.6	26	27.6	25.4	25.5
CFAP36	-0.11054	0.390121	0.562667	-0.249749	0.249749	5.01667	no change	5.2	5.3	4.5	4.8	5	5.3
CFAP44	0.0661464	0.732948	0.839916	-0.0757644	0.0757644	1.33333	no change	1.3	1.2	1	1.8	1.5	1.2
CFAP73	0.75662	0.00295249	0.0128119	-1.89239	1.89239	2.23333	no change	4	1.7	2.7	1.8	1.7	1.5
CFAP97	-0.306504	0.00983087	0.0349366	-1.45672	1.45672	15.9667	no change	12.4	18.4	13.3	17.1	16.9	17.7
CFDP1	-0.121094	0.411312	0.581288	-0.235609	0.235609	11.9167	no change	11.4	11.6	14	8.9	12.8	12.8
CFL1	-0.376112	0.00134896	0.00665157	-2.17708	2.17708	109.5	no change	106.6	114.3	99.7	79.9	128.5	128
CFL2	0.31116	0.121222	0.247988	-0.605569	0.605569	0.783333	no change	0.9	0.8	0.7	1	0.6	0.7
CFLAR	0.20525	0.0498059	0.127535	-0.89437	0.89437	3.18333	no change	3	3	3.6	3.6	3.1	2.8
CGGBP1	0.370625	0.00051891	0.00290012	-2.53758	2.53758	42.1333	no change	43.7	36.7	44.9	54.1	35.8	37.6
CGRRF1	0.473764	0.0029327	0.0127527	-1.8944	1.8944	1.56667	no change	1.9	1.3	1.7	1.9	1.3	1.3
CH25H	2.39999	1.91131e-27	1.50935e-25	-24.8212	24.8212	2.76667	up-regulated	4.8	0.8	5.2	4	0.8	1
CHAC1	1.12857	2.82861e-12	6.66559e-11	-10.1762	10.1762	9.7	up-regulated	16.7	5.5	12.3	11	6.4	6.3
CHAC2	0.27013	0.196813	0.352194	-0.453218	0.453218	5.68333	no change	8	4.4	6	4.7	5	6
CHAF1A	-0.103431	0.269501	0.438972	-0.357563	0.357563	40.45	no change	38.9	43.1	40.1	38.1	41	41.5
CHAF1B	-0.325451	0.00273526	0.0120666	-1.91841	1.91841	11.65	no change	11.2	12.1	10.7	9.2	13.9	12.8
CHAMP1	0.0974745	0.419379	0.589067	-0.229835	0.229835	29.1667	no change	26.8	29.5	27.3	36.4	27.7	27.3
CHCHD1	-0.241251	0.23998	0.406184	-0.391277	0.391277	10.9333	no change	13.3	10.7	10	6.9	10.9	13.8
CHCHD10	0.473603	0.00635782	0.0244504	-1.61171	1.61171	17.0833	no change	22	12	23.2	14.5	14.9	15.9
CHCHD2	-0.147086	0.445212	0.611188	-0.213825	0.213825	147	no change	192	135.4	135	92.2	156.5	170.9
CHCHD3	-0.0652689	0.482863	0.64521	-0.190299	0.190299	23.8667	no change	23	25.2	23.8	23.2	23.4	24.6
CHCHD4	-0.347857	0.0330184	0.091846	-1.03694	1.03694	6.33333	no change	6.8	7.2	5.1	4.9	6.7	7.3
CHCHD5	0.196658	0.230964	0.395002	-0.403401	0.403401	2.38333	no change	3	2.3	2.4	2.2	2.3	2.1
CHCHD6	-0.330005	0.0807949	0.183214	-0.737041	0.737041	2.3	no change	2.4	2.7	1.9	1.8	2.2	2.8
CHCHD7	0.372821	0.000474535	0.00268548	-2.57098	2.57098	8.41667	no change	9.1	7.1	8.9	10.5	7.2	7.7
CHD1	0.21467	0.0843704	0.189207	-0.723063	0.723063	18.5333	no change	16.8	17.5	18.9	24	16.6	17.4
CHD1L	-0.175672	0.0680343	0.161388	-0.792127	0.792127	20.45	no change	19.2	21.5	18	20.4	22.3	21.3
CHD2	0.238493	0.0140469	0.0467703	-1.33003	1.33003	8.85	no change	9.1	8.2	10.2	9.5	8.2	7.9
CHD3	-0.228054	0.030121	0.0853351	-1.06887	1.06887	52.1167	no change	46.5	57.5	53	44.6	58.8	52.3
CHD4	-0.0936404	0.352522	0.526316	-0.278753	0.278753	90.35	no change	80.9	99	89.8	91.8	90.7	89.9
CHD6	0.117865	0.260716	0.429091	-0.36745	0.36745	9.73333	no change	8.9	9.3	10.4	11.1	9.2	9.5
CHD7	0.0193996	0.854567	0.921365	-0.0355683	0.0355683	10.2833	no change	9.4	10.4	10.7	11	10.7	9.5
CHD8	-0.0676549	0.521404	0.680543	-0.167144	0.167144	19.4167	no change	17.4	21.1	18.4	21.2	19.7	18.7
CHD9	-0.0216024	0.862667	0.92661	-0.0331029	0.0331029	13.2833	no change	10.8	13.8	13	15.8	13.4	12.9
CHEK1	-0.0146816	0.875324	0.93324	-0.0300067	0.0300067	14.3333	no change	13.9	14.5	13.6	15.3	14	14.7
CHEK2	-0.137691	0.260239	0.429028	-0.367515	0.367515	7.18333	no change	7.7	7.3	6.3	6.6	7.2	8
CHERP	-0.342125	0.000500129	0.00280729	-2.55171	2.55171	20.3667	no change	17.8	24.2	18.7	17.4	23.3	20.8
CHFR	2.3805	1.11994e-45	1.93096e-43	-42.7142	42.7142	0.583333	up-regulated	0.9	0.2	1	1	0.2	0.2
CHI3L2	-0.14502	0.266505	0.435407	-0.361104	0.361104	8.76667	no change	9.2	9	8.8	7	9.8	8.8
CHIC1	0.129672	0.431784	0.599732	-0.222042	0.222042	1.6	no change	1.4	1.5	1.6	2	1.5	1.6
CHIC2	0.491861	6.84077e-05	0.000485709	-3.31362	3.31362	15.6	no change	20.1	12.8	17.8	16.9	13.1	12.9
CHID1	-0.47172	0.00371422	0.015613	-1.80651	1.80651	4.03333	no change	3.9	4.7	3.8	2.4	4.8	4.6
CHKA	0.332669	0.00153432	0.00739977	-2.13078	2.13078	10.2	no change	11.7	9.5	11.5	10.9	9	8.6
CHM	0.294707	0.0150028	0.0493025	-1.30713	1.30713	4.43333	no change	4.3	3.8	4.7	5.6	4.1	4.1
CHML	-0.304255	0.0103354	0.0363424	-1.43959	1.43959	14.55	no change	11.4	15.5	12	15.7	16.2	16.5
CHMP1A	-0.228111	0.0321364	0.0899489	-1.046	1.046	28.7	no change	29.3	30.6	27.2	22.9	31.8	30.4
CHMP1B	0.248531	0.0126337	0.0429213	-1.36733	1.36733	19.2	no change	22.5	16.9	20.2	19.9	17.4	18.3
CHMP2A	0.00374038	0.971655	0.988213	-0.00514954	0.00514954	15.1833	no change	16.5	14.1	15.9	13.3	14.9	16.4
CHMP2B	0.435614	0.000248876	0.00153114	-2.81499	2.81499	9.36667	no change	10.2	8.1	10.1	12	7.5	8.3
CHMP3	0.140974	0.195065	0.349973	-0.455965	0.455965	4.85	no change	5.3	4.4	4.7	5.3	4.7	4.7
CHMP4A	-0.0392094	0.807339	0.890022	-0.0505993	0.0505993	4.28333	no change	4.2	4.6	3.7	4.8	4.2	4.2
CHMP4B	-0.00990904	0.914586	0.955294	-0.0198628	0.0198628	65	no change	64.8	65.3	67	62.7	65	65.2
CHMP5	0.172847	0.152706	0.292545	-0.533807	0.533807	12.2333	no change	14	10.3	12.5	12.5	11.3	12.8
CHMP6	-0.108679	0.438909	0.605644	-0.217783	0.217783	9.88333	no change	10.9	10.2	9.6	8.1	10.9	9.6
CHMP7	0.0444489	0.707599	0.822207	-0.0850187	0.0850187	6.83333	no change	6.3	6.7	7.5	7	6.6	6.9
CHN2	-0.668979	2.27029e-07	2.69646e-06	-5.56921	5.56921	2.85	no change	2.1	3.5	1.9	2.6	3.5	3.5
CHORDC1	0.0483986	0.678768	0.802315	-0.0956551	0.0956551	4.06667	no change	4	3.9	3.7	4.7	4	4.1
CHP1	0.250881	0.0175368	0.0560104	-1.25173	1.25173	20.0667	no change	19.8	19.3	21.4	24.2	17.2	18.5
CHPF2	0.212137	0.0510466	0.129717	-0.887004	0.887004	11.2	no change	13.5	10.7	11.6	11	10.6	9.8
CHPT1	0.854998	4.66991e-10	8.52032e-09	-8.06954	8.06954	2.11667	no change	2.9	1.4	2.7	2.6	1.6	1.5
CHRAC1	-0.0427666	0.668238	0.793737	-0.100323	0.100323	36.9333	no change	34.3	38.8	34.4	40.5	35.8	37.8
CHRNA5	-0.27794	0.144923	0.282418	-0.549107	0.549107	1.4	no change	1.2	1.8	1.2	1.4	1.5	1.3
CHRNB1	0.723583	0.000473124	0.00267897	-2.57203	2.57203	1.73333	no change	2.7	1.1	2.2	1.6	1.3	1.5
CHST10	0.261747	0.0832304	0.187341	-0.727368	0.727368	2.98333	no change	3.6	2.8	3.4	2.8	2.4	2.9
CHST11	-0.28747	0.0033681	0.0143446	-1.84331	1.84331	21.95	no change	18.8	24.4	21.4	19.2	23.6	24.3
CHST12	0.0513753	0.642111	0.775465	-0.110438	0.110438	2.91667	no change	3.4	2.8	2.9	2.7	3	2.7
CHST14	-0.175327	0.145029	0.282546	-0.54891	0.54891	8.46667	no change	9	8.8	7.8	7.1	9	9.1
CHST15	-0.496478	7.62706e-07	8.34059e-06	-5.0788	5.0788	19.2	no change	15.4	21.6	14.9	17.5	23.9	21.9
CHST2	0.899284	2.54398e-12	6.02231e-11	-10.2202	10.2202	6.16667	no change	8.1	4.4	9.1	6.9	4.3	4.2
CHST3	-1.44382	5.76435e-23	3.42714e-21	-20.4651	20.4651	1.66667	down-regulated	0.9	2.3	0.9	0.9	2.4	2.6
CHST7	-0.955273	6.58312e-05	0.000471623	-3.3264	3.3264	1.16667	no change	0.8	1.6	1	0.6	1.5	1.5
CHSY1	-0.0777463	0.400532	0.571561	-0.242937	0.242937	21.4833	no change	19.8	21.5	21.2	21.8	22.1	22.5
CHTF18	-0.176223	0.206637	0.364556	-0.438236	0.438236	7.88333	no change	9.1	8.5	7.2	5.9	8.6	8
CHTF8	-0.228823	0.0502125	0.128259	-0.891913	0.891913	32.3	no change	32.7	33.1	32.1	24.6	37.4	33.9
CHTOP	0.0523177	0.572943	0.721672	-0.14166	0.14166	22.8667	no change	23.7	21.6	23.8	22.4	22.5	23.2
CHUK	0.198576	0.0748629	0.17314	-0.761602	0.761602	5.03333	no change	5.5	5	5	5.7	4.7	4.3
CHURC1	0.163244	0.101923	0.218662	-0.660226	0.660226	14.3333	no change	14.3	13.9	14.7	16.5	13	13.6
CIAO1	-0.0198583	0.833518	0.907371	-0.0422151	0.0422151	26.2167	no change	27.2	26.6	24.6	26.4	25.2	27.3
CIAPIN1	-0.0674013	0.552559	0.704489	-0.152126	0.152126	11.0167	no change	12	11.2	9.9	10.4	11.3	11.3
CIB1	-0.292635	0.0581974	0.143448	-0.843305	0.843305	15.2167	no change	16.3	16.1	14.3	10.6	16.8	17.2
CIB2	0.129149	0.560906	0.711623	-0.14775	0.14775	1.58333	no change	2.1	1.6	1.3	1.6	1.4	1.5
CIC	0.12721	0.193625	0.348479	-0.457824	0.457824	28.1833	no change	29.8	28.2	30.5	28.1	27.3	25.2
CIITA	-0.126053	0.18363	0.33474	-0.475293	0.475293	35.2	no change	33.6	38.4	34.5	33	36.4	35.3
CINP	0.915188	1.00265e-11	2.23543e-10	-9.65064	9.65064	2.8	no change	3.8	2.1	3.8	3.4	1.8	1.9
CIPC	0.0502858	0.660468	0.789063	-0.102888	0.102888	5.46667	no change	5.4	5.6	5.4	5.9	5.4	5.1
CIR1	0.0986997	0.419765	0.589289	-0.229672	0.229672	14.7333	no change	12.9	15	15.7	17.1	13.4	14.3
CIRBP	0.375102	0.0108357	0.037883	-1.42156	1.42156	24.8667	no change	33.1	19	30.3	21	22.7	23.1
CISD1	0.288969	0.0184169	0.0583351	-1.23407	1.23407	8.18333	no change	9.3	6.7	8.2	9.5	7.7	7.7
CISD2	0.40842	0.00075663	0.00400991	-2.39687	2.39687	12.9833	no change	14.3	10.6	13.3	16.8	10.9	12
CISD3	0.00119553	0.993302	1	0	0	4.08333	no change	5.9	4	3.6	2.8	3.8	4.4
CISH	-0.987122	4.32267e-09	6.86913e-08	-7.1631	7.1631	2.81667	no change	2.3	3.5	1.7	1.7	4.4	3.3
CIT	-0.0589081	0.566112	0.715867	-0.145168	0.145168	18.0167	no change	16.5	19.5	17.1	19.4	18.3	17.3
CITED2	-0.257408	0.0136444	0.0456064	-1.34097	1.34097	17.0667	no change	16.5	18.2	15.7	14.5	18.8	18.7
CITED4	-0.203741	0.478294	0.641358	-0.192899	0.192899	2.81667	no change	2.9	3.3	3.6	1.4	2.9	2.8
CIZ1	0.230209	0.0257843	0.0758644	-1.11996	1.11996	27.8333	no change	31.1	27.2	32	27.1	25.2	24.4
CKAP2	0.304457	0.00525929	0.0208138	-1.68165	1.68165	49.2167	no change	49.7	44.3	50.7	62.9	44.4	43.3
CKAP2L	0.111838	0.303117	0.475689	-0.322676	0.322676	30.6	no change	29.9	30.8	30.7	34.8	26.2	31.2
CKAP4	-0.0511794	0.663344	0.79086	-0.1019	0.1019	7.28333	no change	7.2	7.2	7.6	6.7	7.5	7.5
CKAP5	0.303821	0.00949464	0.0339516	-1.46914	1.46914	57.6333	no change	56.4	54.9	59.8	74.9	49.8	50
CKLF	-0.0458952	0.873439	0.932307	-0.0304411	0.0304411	2.73333	no change	2.9	2.5	2.6	2.6	3	2.8
CKLF-CMTM1	-0.328605	0.2714	0.440937	-0.355623	0.355623	1.18333	no change	1	0.9	1.1	1.1	1.8	1.2
CKS1B	0.275034	0.0266861	0.0777219	-1.10946	1.10946	41.1	no change	53.1	35.3	45.7	36.4	37	39.1
CKS2	0.300718	0.0531861	0.13397	-0.872991	0.872991	61.75	no change	85.5	49.8	66.2	53.2	53.1	62.7
CLASP1	0.56329	3.78534e-07	4.31746e-06	-5.36477	5.36477	18.4167	no change	19.3	15.3	21.5	25.2	14.8	14.4
CLASP2	0.891945	2.02016e-18	8.46094e-17	-16.0726	16.0726	9.53333	no change	11.5	6.8	12	13.7	6.5	6.7
CLASRP	-0.0282923	0.837467	0.910109	-0.0409065	0.0409065	11.4833	no change	13.8	11.6	11.2	9.2	11.8	11.3
CLCC1	-0.266397	0.0254569	0.0751146	-1.12428	1.12428	5.08333	no change	4.5	5.8	4.3	5.1	5.4	5.4
CLCN3	0.00242612	0.985616	0.995528	-0.00194647	0.00194647	9.71667	no change	9.3	9.7	9.7	10.2	9.8	9.6
CLCN4	2.70126	4.66164e-41	6.60611e-39	-38.1801	38.1801	1.03333	up-regulated	1.7	0.3	1.7	2	0.3	0.2
CLCN5	0.511481	3.84136e-05	0.000291457	-3.53543	3.53543	2.18333	no change	2.4	1.8	2.5	2.8	1.7	1.9
CLCN6	0.525236	4.09426e-07	4.63912e-06	-5.33356	5.33356	7.18333	no change	8.2	5.5	8.8	8.5	6.3	5.8
CLCN7	0.219332	0.0321713	0.0900135	-1.04569	1.04569	11.3167	no change	12.9	10.1	12.8	10.9	11.1	10.1
CLDN15	-0.315189	0.0133714	0.0448386	-1.34835	1.34835	5.76667	no change	5.4	6.8	5	5.1	6.2	6.1
CLDND1	0.301164	0.0113948	0.0394377	-1.40409	1.40409	6.98333	no change	7.6	5.6	7	8.6	6.6	6.5
CLEC11A	-0.574193	0.000842054	0.00442185	-2.3544	2.3544	75.9167	no change	77.7	87.9	65.5	40.2	92.6	91.6
CLEC16A	0.00730681	0.955242	0.980182	-0.00869307	0.00869307	6.05	no change	5.3	6.2	6.2	6.7	5.9	6
CLEC17A	1.41177	9.33139e-06	8.11886e-05	-4.09051	4.09051	0.483333	up-regulated	0.6	0.3	1	0.5	0.3	0.2
CLEC2B	-0.0719163	0.643313	0.776303	-0.109969	0.109969	6.98333	no change	7	7.1	5.3	8.2	7	7.3
CLEC2D	0.414864	5.66074e-05	0.000412397	-3.38469	3.38469	27.7833	no change	29.8	24.1	30.1	35.4	22.9	24.4
CLECL1	-0.223008	0.0650678	0.156033	-0.806783	0.806783	22.2	no change	22.9	22.8	21.1	17.6	23.9	24.9
CLHC1	-0.00494544	1	1	0	0	1.65	no change	1.6	1.6	1.4	1.9	1.9	1.5
CLIC1	0.0670526	0.541694	0.696034	-0.15737	0.15737	151.167	no change	174.1	144.5	155.7	134.8	142	155.9
CLIC4	0.436968	8.09205e-06	7.12445e-05	-4.14725	4.14725	57.3667	no change	62.7	47.5	64.2	71.2	48.5	50.1
CLINT1	-0.017272	0.857465	0.922792	-0.0348964	0.0348964	17.6	no change	16.6	18.1	16.6	19.3	17.5	17.5
CLIP1	0.561826	3.46714e-07	3.9852e-06	-5.39955	5.39955	4.88333	no change	5.1	4	5.7	6.6	3.9	4
CLIP2	0.11927	0.289536	0.46095	-0.336346	0.336346	49.6667	no change	53.2	51.7	57.1	45	44.9	46.1
CLIP3	-0.302832	0.191275	0.34539	-0.46169	0.46169	0.85	no change	0.7	0.9	1	0.6	1.1	0.8
CLK1	0.391818	0.000295087	0.00178102	-2.74933	2.74933	17.2	no change	19.7	13.9	17.1	21.8	15.6	15.1
CLK2	0.0422009	0.677283	0.801048	-0.0963413	0.0963413	15.2167	no change	16.7	14.2	14.1	15.6	15.5	15.2
CLK3	-0.0032321	0.976722	0.990801	-0.00401341	0.00401341	3.15	no change	3.1	3.2	3.3	3	3.2	3.1
CLK4	0.17507	0.131575	0.263834	-0.57867	0.57867	3.35	no change	3.5	3	3.3	3.8	3.2	3.3
CLMN	1.02983	4.38135e-27	3.33273e-25	-24.4772	24.4772	4.76667	up-regulated	6.2	3.2	6.4	6.6	3.2	3
CLN6	-0.202108	0.050916	0.129512	-0.887689	0.887689	6.75	no change	5.9	7.1	6.8	6.1	7.3	7.3
CLN8	-0.259219	0.0704895	0.165456	-0.781318	0.781318	1.31667	no change	1.2	1.6	1.1	1.3	1.4	1.3
CLNS1A	0.132408	0.173339	0.320959	-0.493551	0.493551	14.9167	no change	15.9	14.3	14.4	16.6	14.3	14
CLOCK	-0.147959	0.289387	0.460783	-0.336504	0.336504	2.48333	no change	2.3	2.6	1.9	2.9	2.7	2.5
CLP1	-0.17064	0.201126	0.357561	-0.44665	0.44665	4.86667	no change	4.8	5.3	4.5	4.5	5.3	4.8
CLPB	-0.658383	8.01801e-08	1.03943e-06	-5.98321	5.98321	6.38333	no change	5	8.6	4.6	5.2	7.9	7
CLPP	-0.257217	0.132703	0.265586	-0.575794	0.575794	17.0833	no change	19.1	18.5	17.1	10.5	18.3	19
CLPTM1	-0.224566	0.018894	0.0595002	-1.22548	1.22548	16.1	no change	14.7	18.1	15.2	14.7	17.9	16
CLPTM1L	-0.177647	0.0568589	0.140955	-0.85092	0.85092	29.6	no change	28.1	30.8	28.3	27	32.3	31.1
CLPX	-0.0511653	0.611953	0.753919	-0.122676	0.122676	16.0833	no change	14.9	16.4	14.9	17.6	16.9	15.8
CLSPN	-0.179726	0.0623047	0.1507	-0.821888	0.821888	18.8167	no change	16.3	20.7	17.6	19	19.6	19.7
CLSTN1	-0.10612	0.270809	0.440174	-0.356376	0.356376	65.0667	no change	61.2	66.5	66.5	60.5	69.9	65.8
CLSTN3	0.0167566	0.914581	0.955294	-0.0198628	0.0198628	1.58333	no change	1.8	1.7	1.5	1.5	1.6	1.4
CLTA	0.0895688	0.394554	0.567019	-0.246402	0.246402	44.5167	no change	52.3	43.1	45.4	40.2	43	43.1
CLTB	0.0499515	0.735334	0.840848	-0.0752825	0.0752825	21.8	no change	26.7	21.6	23.6	16.4	20.5	22
CLTC	-0.43399	1.03614e-05	8.85853e-05	-4.05264	4.05264	51.3	no change	40.6	59.2	43.4	47	59	58.6
CLTCL1	-0.384823	0.00205923	0.00946787	-2.02375	2.02375	1.76667	no change	1.6	2.1	1.5	1.5	2	1.9
CLUAP1	-0.114833	0.316053	0.489426	-0.310313	0.310313	3.66667	no change	3.4	4	3.4	3.8	3.8	3.6
CLUH	-0.834371	5.57751e-17	2.08301e-15	-14.6813	14.6813	13.9333	no change	10.6	18.1	10.5	9	18	17.4
CMAS	-0.166677	0.116911	0.242377	-0.615508	0.615508	18.75	no change	17.4	19.2	18.7	17	19.8	20.4
CMBL	-1.85497	4.70765e-22	2.59046e-20	-19.5866	19.5866	1.9	down-regulated	0.9	2.6	0.9	0.7	3.1	3.2
CMC1	0.368027	0.067677	0.160684	-0.794028	0.794028	0.85	no change	1.2	0.6	1	0.7	0.8	0.8
CMC2	0.165294	0.224675	0.387248	-0.412011	0.412011	1.85	no change	2.1	1.6	1.6	2.2	1.8	1.8
CMIP	0.050791	0.622688	0.760738	-0.118765	0.118765	13.85	no change	12.7	14	15.1	14.5	13.7	13.1
CMPK1	-0.252556	0.00880452	0.0318471	-1.49693	1.49693	58.5167	no change	50.3	63.7	54	56.1	61.5	65.5
CMPK2	-0.166935	0.16743	0.313411	-0.503885	0.503885	5.23333	no change	5	5.2	4.8	5	5.4	6
CMSS1	-0.280496	0.0126024	0.0428844	-1.3677	1.3677	3.75	no change	3.2	4	3.4	3.5	4.1	4.3
CMTM1	-0.500759	0.00211335	0.00967802	-2.01421	2.01421	6.23333	no change	5.3	7	4.4	5.8	7.2	7.7
CMTM2	-1.74755	1.52536e-10	2.98295e-09	-8.52535	8.52535	1.56667	down-regulated	0.5	1.9	0.8	0.8	2.6	2.8
CMTM3	-0.991082	7.21098e-18	2.88022e-16	-15.5406	15.5406	12.2833	no change	9.3	15.7	7.4	8.1	16.8	16.4
CMTM4	-0.397883	0.0255611	0.075379	-1.12275	1.12275	0.933333	no change	0.8	0.9	0.9	0.7	1.2	1.1
CMTM6	-0.199222	0.0318136	0.0892991	-1.04915	1.04915	28.7667	no change	26.4	29.9	26.7	27.3	30	32.3
CMTM7	0.281539	0.00615945	0.0238561	-1.6224	1.6224	17.6833	no change	18.8	17	20.7	18.7	14.7	16.2
CMTM8	-0.378393	0.0216898	0.0664294	-1.17764	1.17764	8.86667	no change	8	9.5	8.8	6.4	10.8	9.7
CMTR1	-0.138836	0.159356	0.302097	-0.519854	0.519854	12.4	no change	12.4	12.8	12.2	10.9	12.9	13.2
CMTR2	0.221806	0.0198481	0.0617528	-1.20934	1.20934	7.85	no change	8.6	7.1	8.3	8.5	7.1	7.5
CNBP	-0.0787094	0.399489	0.570974	-0.243384	0.243384	174.067	no change	175	175.3	163.2	170.3	179	181.6
CNDP2	-0.211465	0.0213868	0.0656907	-1.1825	1.1825	10.9833	no change	10	12.2	10.3	10.3	11.5	11.6
CNEP1R1	0.302825	0.0361034	0.0985721	-1.00625	1.00625	3.35	no change	3.3	2.8	3.7	4.1	3.3	2.9
CNFN	0.0897338	0.807294	0.890022	-0.0505993	0.0505993	2.61667	no change	2.7	2.8	3.4	2	2.2	2.6
CNIH1	-0.0418256	0.667092	0.79339	-0.100513	0.100513	14.9167	no change	14.9	14.4	14.9	14.3	14.8	16.2
CNIH3	1.76405	0.00148706	0.00721724	-2.14163	2.14163	0.583333	up-regulated	1	0.3	1.6	0.1	0.3	0.2
CNIH4	0.226977	0.0834125	0.187618	-0.726726	0.726726	3.43333	no change	4.2	3.2	3.4	3.5	3	3.3
CNKSR2	0.235509	0.163809	0.308221	-0.511137	0.511137	1.66667	no change	1.4	1.6	1.9	2.1	1.6	1.4
CNN2	0.059679	0.58304	0.72924	-0.137129	0.137129	33.9667	no change	36.9	34.3	37.7	29.5	32.4	33
CNN3	-0.610496	1.98741e-07	2.40184e-06	-5.61946	5.61946	10.7	no change	9.4	12.3	8	8.1	12.6	13.8
CNNM2	0.350373	0.00448022	0.0182185	-1.73949	1.73949	1.28333	no change	1.4	1.1	1.5	1.4	1.2	1.1
CNNM3	-0.161038	0.136934	0.271497	-0.566235	0.566235	7.56667	no change	7.5	7.8	7.2	6.8	8.3	7.8
CNNM4	0.0561689	0.640826	0.774908	-0.11075	0.11075	4.46667	no change	4.8	4.4	4.5	4.4	4.7	4
CNOT1	-0.0595219	0.612483	0.754302	-0.122455	0.122455	49.4333	no change	42.2	51.8	45.9	57.2	51.5	48
CNOT10	0.325676	0.00255481	0.0114068	-1.94284	1.94284	15.35	no change	16.5	14.1	15.4	19.3	12.9	13.9
CNOT11	-0.0505182	0.606503	0.749377	-0.125299	0.125299	23.5667	no change	24.8	23.8	22.8	22	24	24
CNOT2	-0.0728427	0.448403	0.613427	-0.212237	0.212237	6.91667	no change	7.1	7.2	6.2	7	6.9	7.1
CNOT3	0.147883	0.110453	0.232574	-0.633439	0.633439	17.2	no change	18.6	16.5	18.7	17	16.5	15.9
CNOT4	0.177276	0.139673	0.275642	-0.559655	0.559655	4.36667	no change	4.1	4.1	4.7	5.1	4.2	4
CNOT6	-0.184708	0.0470454	0.121793	-0.914378	0.914378	17.6	no change	15.6	18.6	17	16.9	19.4	18.1
CNOT6L	0.533887	3.4108e-07	3.93364e-06	-5.40521	5.40521	17.1333	no change	17.9	14.4	21.3	21.6	13.9	13.7
CNOT7	-0.0765668	0.494965	0.656631	-0.182679	0.182679	12.1833	no change	10.7	12.7	10.9	14	12.2	12.6
CNOT8	-0.150323	0.123312	0.251085	-0.600179	0.600179	47.6	no change	45.1	47.6	42.6	47.8	49.8	52.7
CNOT9	-0.278911	0.00260258	0.0115857	-1.93608	1.93608	24	no change	21.7	27.4	21.1	22.3	26.2	25.3
CNP	-0.0916657	0.335406	0.508765	-0.293483	0.293483	15.0333	no change	15.4	15.5	14.9	13.4	15.4	15.6
CNPPD1	0.242568	0.0367731	0.0998596	-1.00061	1.00061	30.2833	no change	36.6	25.9	34.8	27.2	28.6	28.6
CNPY2	0.121803	0.572065	0.721159	-0.141969	0.141969	1.83333	no change	2.2	1.7	1.3	2.2	1.9	1.7
CNPY3	-0.123182	0.34921	0.522577	-0.281849	0.281849	168.867	no change	170.8	172	188.5	126.1	178.3	177.5
CNPY4	-0.0533048	0.740194	0.843966	-0.0736751	0.0736751	3.6	no change	3.4	3.6	3.7	3.5	3.3	4.1
CNR2	-0.467874	0.000277195	0.00168088	-2.77446	2.77446	3.01667	no change	2.6	3.6	2.4	2.7	3.5	3.3
CNST	-0.117921	0.291108	0.462369	-0.335011	0.335011	10.45	no change	9	10.9	9.4	11.7	10.6	11.1
CNTLN	0.687515	6.02686e-05	0.000436916	-3.3596	3.3596	1.05	no change	1.3	1	1.2	1.4	0.7	0.7
CNTNAP1	-0.267666	0.18924	0.34279	-0.464971	0.464971	1.06667	no change	1.2	1.2	0.8	0.9	1.3	1
CNTRL	0.139829	0.257085	0.425256	-0.37135	0.37135	37.1667	no change	33.2	37.9	37.4	46.4	34.2	33.9
CNTROB	0.151606	0.100089	0.215623	-0.666306	0.666306	16.45	no change	17.2	15.9	17.7	17.1	16.1	14.7
COA1	-0.197511	0.0547442	0.13696	-0.863407	0.863407	3.21667	no change	3	3.5	3	3	3.4	3.4
COA3	-0.0650185	0.631539	0.767627	-0.11485	0.11485	8.73333	no change	9.2	8.3	8.5	8	9.1	9.3
COA4	-0.118279	0.31264	0.486022	-0.313344	0.313344	11.8333	no change	12.2	11.8	11	10.9	12.9	12.2
COA5	-0.090482	0.53781	0.692947	-0.1593	0.1593	6	no change	6.6	5.6	5	5.9	6.3	6.6
COA6	-0.0852231	0.657736	0.787272	-0.103875	0.103875	8.21667	no change	8.6	7.6	9	6.4	7.6	10.1
COA7	-0.0915857	0.386965	0.560116	-0.251722	0.251722	9.55	no change	8.9	9.9	9.8	9.1	9.4	10.2
COASY	-0.0792643	0.458931	0.623214	-0.205363	0.205363	14.55	no change	15.6	16	13.6	13.3	14.8	14
COCH	-0.176205	0.0795987	0.181251	-0.741719	0.741719	18.5	no change	18.7	19.5	15.8	17.6	19.1	20.3
COG1	0.14177	0.215862	0.376004	-0.424807	0.424807	5.78333	no change	5.8	5.7	5.9	6.5	5.2	5.6
COG2	0.146097	0.199994	0.356529	-0.447906	0.447906	3.81667	no change	4	3.7	3.6	4.5	3.7	3.4
COG3	0.454982	0.000109843	0.000740274	-3.13061	3.13061	6.33333	no change	6.8	5	6.9	8.3	5.6	5.4
COG4	-0.228128	0.0223283	0.0679372	-1.16789	1.16789	12.3333	no change	11.8	12.8	10.6	11.7	14.1	13
COG5	0.0729847	0.532366	0.688224	-0.16227	0.16227	3.76667	no change	3.7	3.6	3.6	4.3	3.8	3.6
COG6	0.289578	0.0187093	0.0590624	-1.22869	1.22869	4.08333	no change	4.1	3.5	4.3	5.1	3.5	4
COG7	-0.101375	0.448288	0.613427	-0.212237	0.212237	4.88333	no change	5.2	5.2	4.2	4.8	5.3	4.6
COG8	-0.266708	0.0435845	0.114466	-0.941324	0.941324	3.9	no change	3.7	4.5	3.8	3.1	4	4.3
COIL	-0.0516813	0.609053	0.75142	-0.124117	0.124117	13.8667	no change	13.3	14	13.9	13.7	14	14.3
COL1A1	-0.77284	0.00586254	0.0228759	-1.64062	1.64062	0.633333	no change	0.5	0.4	0.5	0.4	1	1
COL27A1	-0.874744	8.9323e-07	9.55616e-06	-5.01972	5.01972	0.8	no change	0.7	1	0.6	0.4	1.1	1
COL4A3BP	0.156228	0.175009	0.323355	-0.490321	0.490321	5.2	no change	5.1	4.8	5	6.3	5	5
COL5A1	-1.0578	3.29183e-18	1.36216e-16	-15.8658	15.8658	9.86667	down-regulated	6.1	13.9	7.6	5.5	13.8	12.3
COLGALT1	-0.221804	0.0421883	0.111621	-0.952254	0.952254	22.1	no change	22.1	25	17.7	21.5	24.8	21.5
COMMD1	0.353863	0.00429936	0.0175659	-1.75533	1.75533	7.18333	no change	7.9	6.5	8.4	7.9	6.3	6.1
COMMD10	0.158429	0.309241	0.482374	-0.316616	0.316616	6.25	no change	8.2	5.7	6.2	5.4	5.9	6.1
COMMD2	0.507091	7.42566e-06	6.6052e-05	-4.18011	4.18011	8.05	no change	9.6	6.6	8.5	10.3	6.3	7
COMMD3	-0.404648	0.0963105	0.209269	-0.679294	0.679294	1	no change	1.1	1	0.9	0.6	1.3	1.1
COMMD4	-0.0758762	0.643002	0.776088	-0.110089	0.110089	6.18333	no change	7.5	5.8	6.2	4.4	6.7	6.5
COMMD5	0.270491	0.108958	0.230205	-0.637886	0.637886	4.9	no change	6.2	4.4	5.5	4.4	3.7	5.2
COMMD6	0.342966	0.00354517	0.0150245	-1.8232	1.8232	14.5167	no change	16.7	12.3	16.7	15.4	11.4	14.6
COMMD7	0.143031	0.251719	0.419194	-0.377585	0.377585	14.2	no change	17.5	13.4	13	14.3	12.7	14.3
COMMD8	0.130323	0.413769	0.583564	-0.233912	0.233912	9.11667	no change	9.7	7.1	8.2	10.7	8.8	10.2
COMMD9	0.0291115	0.788891	0.876781	-0.0571089	0.0571089	4.36667	no change	4.6	4.3	4.4	4.3	4.4	4.2
COMT	0.190759	0.0439754	0.115219	-0.938477	0.938477	21.6667	no change	25	20.1	22.8	21.6	20.6	19.9
COMTD1	0.42254	0.113739	0.237751	-0.623877	0.623877	2.88333	no change	4.4	2.3	3.7	1.8	2.5	2.6
COPA	-0.00576445	0.955994	0.980543	-0.00853329	0.00853329	44.7167	no change	39	44	45.3	49.7	45.4	44.9
COPB1	0.146236	0.183146	0.334097	-0.476128	0.476128	31.0833	no change	29.7	28.5	30.8	37.6	29.1	30.8
COPB2	-0.0499369	0.620361	0.759124	-0.119687	0.119687	16.9333	no change	14.9	17.5	16.9	18.1	17.1	17.1
COPE	0.00353827	0.970151	0.987427	-0.00549502	0.00549502	25.85	no change	30.2	25.2	25.4	22.2	25.6	26.5
COPG1	0.137809	0.189331	0.34279	-0.464971	0.464971	33.9	no change	31.4	33.2	37.1	38.1	32	31.6
COPG2	0.131916	0.273148	0.442971	-0.353625	0.353625	11.2833	no change	10.1	10.9	11.8	13.5	11.2	10.2
COPRS	-0.0108603	0.962903	0.983173	-0.00737013	0.00737013	12.9667	no change	15.8	13.7	13.3	9.7	11.8	13.5
COPS2	0.0651194	0.616743	0.757135	-0.120827	0.120827	8.23333	no change	7.3	8.5	8.1	9.9	7	8.6
COPS3	0.159841	0.0907874	0.199914	-0.699157	0.699157	43.6	no change	48.5	40.7	43.1	46.6	39.6	43.1
COPS4	-0.0032952	0.975537	0.989988	-0.00437026	0.00437026	9.41667	no change	9	8.9	8.9	10.4	8.8	10.5
COPS5	-0.0837612	0.462531	0.626828	-0.202852	0.202852	4.96667	no change	5.4	5.1	4.7	4.4	5.2	5
COPS6	-0.088961	0.450507	0.615085	-0.211065	0.211065	20.8167	no change	23.3	21.3	20.2	17.1	21.2	21.8
COPS7A	0.241598	0.0632526	0.1526	-0.816446	0.816446	6.31667	no change	7.7	5.4	6.1	6.8	5.9	6
COPS7B	-0.0169949	0.87674	0.933595	-0.0298414	0.0298414	9.66667	no change	10.3	9.2	9.7	8.9	9.7	10.2
COPS8	-0.0917045	0.380309	0.554572	-0.256042	0.256042	9.75	no change	8.9	9.6	9.2	10.2	10.1	10.5
COPS9	0.0244864	0.899161	0.94598	-0.0241179	0.0241179	5.36667	no change	7.1	4.2	5.2	4	5.5	6.2
COPZ1	-0.0916241	0.327441	0.500903	-0.300246	0.300246	30.15	no change	28.6	30.1	27.9	31.2	31.4	31.7
COQ10A	0.172777	0.149829	0.288846	-0.539333	0.539333	6.46667	no change	6.8	6.4	6.9	6.9	6	5.8
COQ10B	0.680924	6.80043e-07	7.49206e-06	-5.1254	5.1254	5.5	no change	7.4	4.5	6.2	6.8	4	4.1
COQ2	0.019975	0.887352	0.939275	-0.0272073	0.0272073	6.03333	no change	6.1	5.8	5.6	6.5	5.8	6.4
COQ3	-0.171504	0.439168	0.605871	-0.21762	0.21762	1.86667	no change	1.9	1.9	1.6	1.8	1.8	2.2
COQ4	-0.215	0.0772635	0.177305	-0.751279	0.751279	4.38333	no change	4.3	4.9	4.1	3.8	4.6	4.6
COQ5	0.138943	0.286774	0.45768	-0.339438	0.339438	8.55	no change	9.4	7.4	9.5	8	8.2	8.8
COQ7	0.228758	0.0592896	0.145413	-0.837397	0.837397	6.41667	no change	6.4	6	7.7	6.7	5.9	5.8
COQ8A	-0.369113	0.000922666	0.00478685	-2.31995	2.31995	4.8	no change	4.3	5.6	4.5	3.8	5.3	5.3
COQ8B	0.149797	0.371439	0.546047	-0.26277	0.26277	3.36667	no change	4.6	3.1	3.4	2.7	3.3	3.1
COQ9	0.0374679	0.758976	0.857256	-0.0668896	0.0668896	4.88333	no change	5.1	4.8	4.5	5.2	5	4.7
CORO1A	-0.0481721	0.732067	0.839869	-0.0757886	0.0757886	88.55	no change	107	87	88	66.5	90.8	92
CORO1B	0.397288	0.00154024	0.00741796	-2.12972	2.12972	7.46667	no change	9.7	6.4	8.8	7	6.6	6.3
CORO1C	-0.101333	0.274778	0.444857	-0.35178	0.35178	21.4833	no change	20.8	22.6	20.2	21.2	22.4	21.7
CORO2B	-0.486445	2.79773e-05	0.000219096	-3.65937	3.65937	5.9	no change	5	7	4.7	5.1	7	6.6
CORO6	-1.34918	1.98078e-07	2.39663e-06	-5.6204	5.6204	0.566667	down-regulated	0.4	0.8	0.2	0.3	1	0.7
CORO7	-0.397083	0.0480386	0.123776	-0.907364	0.907364	1.15	no change	1.1	1.3	1.2	0.7	1.3	1.3
COTL1	-0.731441	5.82271e-10	1.04576e-08	-7.98057	7.98057	6.5	no change	5.4	7.8	5.2	4.1	8.4	8.1
COX10	-0.0194077	0.906905	0.951611	-0.0215404	0.0215404	5.25	no change	5.2	4.8	6	4.5	5.5	5.5
COX11	0.00230228	1	1	0	0	2.05	no change	1.8	2	2	2.3	2.1	2.1
COX14	0.0142946	0.929473	0.96482	-0.0155537	0.0155537	11.1667	no change	12.1	9.6	12.8	8.8	11	12.7
COX15	-0.195777	0.0491812	0.126223	-0.898862	0.898862	13.85	no change	12.4	14	12.6	13.8	15.4	14.9
COX16	0.0946066	0.678933	0.802418	-0.0955993	0.0955993	1.83333	no change	1.8	1.7	1.7	2.2	1.7	1.9
COX17	0.342964	0.0604483	0.147381	-0.831558	0.831558	7.46667	no change	10.1	6.2	9	6	5.9	7.6
COX18	-0.286395	0.0166267	0.0536003	-1.27083	1.27083	2.86667	no change	2.6	3	2.6	2.6	3.2	3.2
COX19	-0.242613	0.0368924	0.100056	-0.999758	0.999758	8.25	no change	7.1	8.8	8.7	6.9	9.3	8.7
COX20	0.124266	0.601271	0.745017	-0.127834	0.127834	0.716667	no change	0.7	0.6	1	0.6	0.8	0.6
COX4I1	-0.0744261	0.644702	0.777362	-0.109377	0.109377	36.25	no change	45.8	34.6	34.7	25.6	36.5	40.3
COX5A	-0.180393	0.333511	0.50704	-0.294958	0.294958	46.4333	no change	56.1	46.2	46.6	28.1	46.1	55.5
COX5B	-0.000305203	0.997646	1	0	0	33.8667	no change	45	30	33.6	23.2	32.6	38.8
COX6A1	-0.307208	0.237786	0.403526	-0.394128	0.394128	9.61667	no change	12.6	8.5	8.4	4.9	11.3	12
COX6B1	-0.0902813	0.648267	0.780258	-0.107762	0.107762	68.3	no change	84.5	60.8	73	41.3	71.4	78.8
COX6C	-0.196973	0.157235	0.299062	-0.524239	0.524239	20.7833	no change	20.1	20.9	22.5	15.5	20.2	25.5
COX7A2	0.0580063	0.688853	0.809295	-0.0918932	0.0918932	19.7333	no change	25.7	17.7	17.9	17	19.1	21
COX7A2L	0.328689	0.00868005	0.031473	-1.50206	1.50206	14.55	no change	17.9	13.4	17.1	13.6	11.1	14.2
COX7B	-0.263882	0.0857873	0.191515	-0.717797	0.717797	10.4167	no change	11.2	9.9	9	8.3	10.2	13.9
COX7C	0.0461281	0.762142	0.859039	-0.0659874	0.0659874	43.2667	no change	52.1	34.8	45.1	34.9	41.2	51.5
COX8A	-0.0743188	0.753518	0.852768	-0.0691693	0.0691693	66.5	no change	87.8	44	60	47	84.7	75.5
CPD	0.134424	0.251861	0.419362	-0.377411	0.377411	4.73333	no change	4.3	4.7	5	5.6	4.6	4.2
CPE	-2.54553	0.00209367	0.00960913	-2.01732	2.01732	0.216667	down-regulated	0	0	0.1	0.1	0.1	1
CPEB3	0.0165687	0.932202	0.966435	-0.0148276	0.0148276	1.08333	no change	1	0.9	1.1	1.2	1.1	1.2
CPM	-0.292618	0.00161269	0.00770947	-2.11298	2.11298	9.18333	no change	8.1	10.1	8.3	8.4	10	10.2
CPNE1	-0.148968	0.146754	0.284675	-0.545651	0.545651	32.85	no change	35	34.5	30.9	27.7	34.4	34.6
CPNE2	-0.372248	9.33077e-05	0.000642227	-3.19231	3.19231	25.3833	no change	23.4	29.3	20.9	22.2	28.6	27.9
CPNE3	0.0262208	0.814626	0.894626	-0.0483583	0.0483583	11.0667	no change	9.9	10.5	11.1	12.5	11	11.4
CPNE7	-1.03548	1.69353e-09	2.85335e-08	-7.54465	7.54465	5.45	down-regulated	4.6	7.1	2.9	3.3	8.3	6.5
CPOX	-0.289671	0.0139699	0.0465589	-1.332	1.332	7.78333	no change	7.3	7.7	6.9	6.8	9.1	8.9
CPPED1	0.579491	5.03406e-07	5.62999e-06	-5.24949	5.24949	5.66667	no change	6.4	4.9	6.6	7.4	4.4	4.3
CPQ	0.334607	0.11992	0.245951	-0.609152	0.609152	0.966667	no change	1.2	0.7	1.1	0.9	1	0.9
CPSF1	-0.0574357	0.541637	0.696034	-0.15737	0.15737	30.7833	no change	31.3	31.4	30.5	28.8	31.5	31.2
CPSF2	0.655605	2.37647e-11	5.03782e-10	-9.29776	9.29776	8.2	no change	9.1	6.5	10.3	10.7	6.3	6.3
CPSF3	-0.177111	0.0767088	0.176345	-0.753637	0.753637	22.6	no change	20.1	25.6	20.5	23.1	22.9	23.4
CPSF4	-0.134116	0.276539	0.446929	-0.349761	0.349761	9.08333	no change	9.9	9.1	8.7	7.5	10	9.3
CPSF6	-0.266535	0.00421441	0.0172665	-1.76279	1.76279	25.7833	no change	23.7	28.3	22.4	24.2	28	28.1
CPSF7	-0.0881293	0.338729	0.512072	-0.290669	0.290669	33	no change	31.7	33.8	32.2	32.2	33.8	34.3
CPT1A	-1.00463	3.73032e-19	1.65623e-17	-16.7809	16.7809	6.5	down-regulated	4.6	8.8	4.2	4.2	9.4	7.8
CPT2	-0.0911452	0.435653	0.603182	-0.219552	0.219552	2.7	no change	2.7	2.6	2.7	2.4	2.9	2.9
CPTP	0.0141217	0.904297	0.949452	-0.0225268	0.0225268	10.7667	no change	11.9	10.7	11.3	9.3	10.7	10.7
CPVL	-0.0255271	0.868538	0.929838	-0.0315927	0.0315927	2.8	no change	2.7	3	2.6	3	2.5	3
CPXM1	2.68421	1.48563e-66	6.98583e-64	-63.1558	63.1558	6.1	up-regulated	11.1	1.8	10.8	9.7	1.4	1.8
CRACR2A	-0.256561	0.0108551	0.0379377	-1.42093	1.42093	4.31667	no change	3.7	4.9	3.9	4.2	4.7	4.5
CRACR2B	0.180017	0.398508	0.570124	-0.244031	0.244031	0.933333	no change	1.3	0.9	0.8	0.8	1	0.8
CRADD	-0.409944	0.0028111	0.0123328	-1.90894	1.90894	2.91667	no change	2.6	3.2	2.5	2.4	3.3	3.5
CRAMP1	0.156774	0.169236	0.315668	-0.50077	0.50077	8.25	no change	9.3	8.3	9.4	7.4	7.8	7.3
CRAT	-0.157965	0.245181	0.412489	-0.384587	0.384587	5.35	no change	4.8	5.3	5.8	4.6	5.7	5.9
CRB2	0.217579	0.234343	0.398927	-0.399106	0.399106	2.43333	no change	3.2	2.3	2.8	1.9	2.5	1.9
CRBN	0.189938	0.106969	0.227133	-0.64372	0.64372	4.65	no change	5.1	4.4	4.3	5.5	4.1	4.5
CRCP	-0.208254	0.0331224	0.0920364	-1.03604	1.03604	15.5667	no change	15.2	17	14.2	14	16.4	16.6
CREB1	0.183031	0.115767	0.240823	-0.618302	0.618302	7.06667	no change	6.4	6.9	7.7	8.4	6.3	6.7
CREB3	0.0196429	0.896334	0.94436	-0.0248626	0.0248626	8.28333	no change	9	9	9	7.1	7.8	7.8
CREB3L2	0.161348	0.197356	0.352959	-0.452276	0.452276	18.1833	no change	15.5	17.9	20	22.1	17	16.6
CREB3L4	0.0201907	0.871351	0.931165	-0.0309731	0.0309731	7.13333	no change	8.4	6.7	6.9	6.4	7	7.4
CREBBP	0.255395	0.0131278	0.044208	-1.3545	1.3545	28.9	no change	28.9	28.4	32.6	32.9	25.7	24.9
CREBL2	0.143185	0.20874	0.367185	-0.435115	0.435115	8.31667	no change	8	8.2	9.2	9	7.6	7.9
CREBRF	0.6031	7.01711e-07	7.72255e-06	-5.11224	5.11224	2.21667	no change	2.4	1.7	2.6	3	1.8	1.8
CREBZF	-0.135059	0.145919	0.283481	-0.547476	0.547476	17.9333	no change	17.3	18.3	16.5	17.5	19.9	18.1
CREG1	0.647372	8.07034e-11	1.63062e-09	-8.78765	8.78765	21.75	no change	26.5	15.7	25.8	27.4	17.1	18
CRELD1	-0.155254	0.435845	0.603182	-0.219552	0.219552	1.5	no change	1.2	1.5	1.8	1.2	1.7	1.6
CRELD2	0.564874	6.44252e-07	7.1205e-06	-5.14749	5.14749	7.11667	no change	8.5	5.5	9.1	7.9	5.5	6.2
CREM	-0.0878684	0.557001	0.708407	-0.149717	0.149717	2.2	no change	2	2.2	2.5	1.9	2.2	2.4
CRIM1	-0.271406	0.00448789	0.018236	-1.73907	1.73907	36.4333	no change	31.2	40.5	34.2	33.7	39.3	39.7
CRIP1	0.812074	0.00226966	0.0102891	-1.98762	1.98762	0.633333	no change	1	0.4	0.6	0.9	0.4	0.5
CRIPT	0.0388738	0.853914	0.921245	-0.0356251	0.0356251	3.6	no change	3.5	3.3	3.4	4	3	4.4
CRK	0.152202	0.156894	0.298523	-0.525023	0.525023	7.7	no change	8.4	7.4	7.9	8.1	7.5	6.9
CRKL	-0.067662	0.461138	0.625554	-0.203735	0.203735	41.2667	no change	40.5	42.2	40.3	40.2	42.1	42.3
CRLF2	2.18044	5.07735e-64	2.18855e-61	-60.6598	60.6598	62.1333	up-regulated	116.5	23.8	106.4	82.7	22.8	20.6
CRLF3	-0.182609	0.0857632	0.191515	-0.717797	0.717797	15.3833	no change	13.6	16.3	13.5	16.1	15.3	17.5
CRLS1	-0.269942	0.020817	0.0643647	-1.19135	1.19135	5.9	no change	6	6.5	4.9	5.2	6.7	6.1
CRMP1	-2.42855	1.02609e-85	7.58205e-83	-82.1202	82.1202	4.8	down-regulated	1.5	8.1	1.4	1.6	8.4	7.8
CRNKL1	-0.00169566	0.980677	0.993062	-0.00302346	0.00302346	13.7333	no change	12.4	14.3	13.4	15.3	12.9	14.1
CROCC	0.065688	0.632563	0.768316	-0.11446	0.11446	2.9	no change	3.4	2.7	3.1	2.4	3.1	2.7
CROT	-0.216384	0.315923	0.489394	-0.310342	0.310342	1.16667	no change	1.1	1.6	0.9	1.2	1.2	1
CRTAP	-0.507084	2.63009e-08	3.66195e-07	-6.43629	6.43629	17.6167	no change	14.2	21.2	15	14.5	20.7	20.1
CRTC1	0.189765	0.0827713	0.18647	-0.729391	0.729391	6.55	no change	7.6	6.2	7	6.4	6.5	5.6
CRTC2	0.0370615	0.73142	0.839552	-0.0759522	0.0759522	15.1833	no change	15.7	16.3	16.1	14.4	14.9	13.7
CRTC3	-0.0250195	0.806561	0.889634	-0.0507886	0.0507886	5.41667	no change	4.8	5.6	5.6	5.7	5.5	5.3
CRY1	0.0531244	0.645799	0.778193	-0.108913	0.108913	7.38333	no change	7.5	7	6.7	8.4	7.6	7.1
CRY2	0.147972	0.216911	0.37707	-0.423578	0.423578	3.41667	no change	3.6	3.1	3.5	3.7	3.4	3.2
CRYBB1	0.675315	0.0136169	0.0455291	-1.34171	1.34171	1.41667	no change	2.4	1.1	1.3	1.6	1.1	1
CRYL1	0.696143	0.000713189	0.00381289	-2.41875	2.41875	1.98333	no change	2.7	1.5	2.6	2.1	1.3	1.7
CRYZ	-0.11526	0.51236	0.671697	-0.172827	0.172827	2.9	no change	2.9	3.1	2.1	3.4	2.8	3.1
CRYZL1	0.121756	0.375541	0.550747	-0.259048	0.259048	3.36667	no change	3.3	3.3	3.1	4.1	3.2	3.2
CS	-0.143227	0.156099	0.297503	-0.526509	0.526509	37.8	no change	33.8	41.8	34.7	39.4	38.4	38.7
CSAD	0.00337612	1	1	0	0	1.1	no change	1.3	1.4	1	1	1	0.9
CSDE1	-0.00685987	0.947731	0.975563	-0.0107447	0.0107447	98.35	no change	87.4	98.2	97	110.1	98.3	99.1
CSE1L	-0.262528	0.0217338	0.0664466	-1.17753	1.17753	33.1333	no change	28.4	36	26.3	35.8	36	36.3
CSF1R	-2.03259	2.5337e-22	1.44017e-20	-19.8416	19.8416	1.03333	down-regulated	0.5	1.6	0.3	0.4	1.7	1.7
CSF2RB	0.0776957	0.451783	0.616382	-0.21015	0.21015	10.0833	no change	10.2	10	11.1	9.8	9.5	9.9
CSGALNACT1	-1.92083	1.07114e-42	1.58299e-40	-39.8005	39.8005	2.35	down-regulated	0.9	3.6	0.9	1.1	3.8	3.8
CSGALNACT2	0.51206	9.41818e-06	8.17375e-05	-4.08758	4.08758	13.6	no change	14.2	11.2	15.3	18.4	11	11.5
CSK	0.376564	0.000101058	0.000688696	-3.16197	3.16197	78.1667	no change	93.8	67.7	89.5	81.9	68.1	68
CSNK1A1	0.110201	0.236662	0.402146	-0.395616	0.395616	29.7333	no change	31	28.7	31.4	30.3	27.8	29.2
CSNK1D	-0.0493926	0.629795	0.766258	-0.115625	0.115625	15.4167	no change	16	15.7	16	13.5	15.4	15.9
CSNK1E	-0.437995	0.00671738	0.0255859	-1.592	1.592	7.91667	no change	8	9.9	7.5	4.7	8.9	8.5
CSNK1G1	-0.135941	0.243232	0.4102	-0.387004	0.387004	4.06667	no change	3.3	4.3	4.1	4.2	4.3	4.2
CSNK1G2	-0.240832	0.0625548	0.151199	-0.820452	0.820452	31.8333	no change	33.9	35	30.9	22.9	36.1	32.2
CSNK1G3	0.244807	0.144306	0.281679	-0.550245	0.550245	2.53333	no change	2.7	2.6	2.4	3.1	1.9	2.5
CSNK2A1	-0.0883359	0.354814	0.528593	-0.276879	0.276879	30	no change	27.5	31.3	29.5	30.3	30	31.4
CSNK2A2	0.147613	0.173793	0.321596	-0.492689	0.492689	22.6333	no change	21	23.1	25.5	24.9	20.7	20.6
CSNK2B	-0.348992	0.107718	0.228348	-0.641402	0.641402	4.43333	no change	4.8	3.3	3.4	3.5	5.4	6.2
CSPP1	0.0772178	0.559111	0.710242	-0.148593	0.148593	4.15	no change	3.8	4.4	4.1	4.9	3.8	3.9
CSRNP1	-0.246322	0.110599	0.232739	-0.63313	0.63313	3.2	no change	3.1	3.4	3.1	2.6	3.5	3.5
CSRNP2	0.22523	0.0984824	0.213094	-0.671429	0.671429	4.03333	no change	3.8	4	4.9	4.3	3.8	3.4
CSRP1	-0.302126	0.00548005	0.0215228	-1.6671	1.6671	5.1	no change	4.8	5.5	4.9	4	5.7	5.7
CSRP2	-0.400716	0.00176963	0.00833664	-2.07901	2.07901	4.81667	no change	4.8	5	3.9	3.8	5.9	5.5
CST3	0.289738	0.154991	0.295936	-0.528802	0.528802	2.01667	no change	2.5	1.3	2.3	1.9	2.1	2
CST7	1.29631	4.47684e-44	7.01711e-42	-41.1538	41.1538	86.8833	up-regulated	124.8	51.9	124.4	121.5	49	49.7
CSTB	-0.102997	0.455855	0.620177	-0.207485	0.207485	14.2667	no change	15	13	15.5	10.9	15.3	15.9
CSTF1	0.00952679	0.927893	0.963567	-0.0161183	0.0161183	8.8	no change	9	8.4	8.3	9.2	8.9	9
CSTF2	-0.0550643	0.646356	0.778684	-0.108639	0.108639	12.6667	no change	12.9	12.8	13	11.4	12.1	13.8
CSTF2T	-0.190527	0.0452331	0.117927	-0.928385	0.928385	22.75	no change	21.6	23.5	22	20.2	23.6	25.6
CSTF3	-0.245529	0.0402645	0.107299	-0.969403	0.969403	6.71667	no change	6.2	7.3	5.4	6.9	7.3	7.2
CTBP1	-0.138757	0.221558	0.383079	-0.416712	0.416712	36.0333	no change	38.2	38.7	36	28.8	37.1	37.4
CTBP2	0.559419	5.15384e-09	8.06603e-08	-7.09334	7.09334	13.9667	no change	15.8	11.1	16.8	17.4	11.6	11.1
CTBS	0.34424	0.0198722	0.0618094	-1.20895	1.20895	2.15	no change	2.1	1.6	2.5	2.6	2	2.1
CTC1	0.278762	0.0109325	0.0381182	-1.41887	1.41887	7.1	no change	8.1	7.1	7	8.3	6.1	6
CTCF	0.0591979	0.566188	0.715867	-0.145168	0.145168	66.6333	no change	62.2	68	67.2	74.7	63.7	64
CTDNEP1	-0.198375	0.0617125	0.149512	-0.825324	0.825324	60.3333	no change	59.5	63.9	60.1	49.1	67	62.4
CTDP1	-0.2291	0.026355	0.0769089	-1.11402	1.11402	15.8333	no change	16.1	16.9	14.9	12.8	17.5	16.8
CTDSP1	-0.144069	0.16167	0.305196	-0.515421	0.515421	31.1833	no change	31.8	32.9	30.9	26.3	32.7	32.5
CTDSP2	-0.130426	0.176329	0.32533	-0.487676	0.487676	39.3667	no change	36.3	40.7	40	36.6	42.7	39.9
CTDSPL	-0.555782	4.06735e-07	4.61368e-06	-5.33595	5.33595	7.96667	no change	6.2	9.9	5.9	7.2	9.3	9.3
CTDSPL2	0.0488086	0.654261	0.784734	-0.105277	0.105277	17.7333	no change	16.8	17.1	16.5	20.8	17.4	17.8
CTF1	1.17856	0.000260021	0.00158979	-2.79866	2.79866	0.7	up-regulated	1.3	0.6	0.8	0.8	0.3	0.4
CTGF	-0.707122	0.000191795	0.00121502	-2.91542	2.91542	2.43333	no change	2.1	2.9	1.9	1.6	3.4	2.7
CTNNA1	-0.172383	0.0766047	0.176302	-0.753744	0.753744	17.4167	no change	15.4	18.4	16.1	17.7	18.6	18.3
CTNNAL1	0.0197626	0.870003	0.930732	-0.0311753	0.0311753	22.55	no change	21.1	23.5	20.7	26.3	20.9	22.8
CTNNB1	-0.0429	0.644889	0.777368	-0.109373	0.109373	30.8	no change	29.7	30.6	30.2	31.2	32.1	31
CTNNBIP1	-0.12454	0.265878	0.434794	-0.361717	0.361717	19.35	no change	19.7	21.3	20	15.9	19.7	19.5
CTNNBL1	-0.10056	0.362017	0.535523	-0.271222	0.271222	37.3667	no change	39.5	38.6	37.9	30.9	37.2	40.1
CTNND1	-0.0106176	0.91155	0.953797	-0.0205439	0.0205439	9.28333	no change	8.4	9.6	9.1	10.2	9.3	9.1
CTNS	0.142113	0.210297	0.368733	-0.433288	0.433288	9.61667	no change	9.9	9.6	9.5	10.9	9.3	8.5
CTPS1	-0.266227	0.00396228	0.0164288	-1.78439	1.78439	20.65	no change	19.7	22.4	18.9	17.7	22.6	22.6
CTPS2	3.26038	5.42854e-72	2.9557e-69	-68.5293	68.5293	1.6	up-regulated	3	0.3	2.8	2.9	0.3	0.3
CTR9	0.128332	0.278817	0.44936	-0.347405	0.347405	16.05	no change	14.3	15.9	16.3	19.7	14.9	15.2
CTSA	-0.0590412	0.551745	0.703711	-0.152606	0.152606	8.46667	no change	8.5	8.6	8.1	8.3	8.9	8.4
CTSB	-0.454693	9.17366e-07	9.77359e-06	-5.00995	5.00995	15.7667	no change	13.7	17.4	13.4	12.9	19.1	18.1
CTSC	-0.581723	1.73898e-09	2.91097e-08	-7.53596	7.53596	5.35	no change	4.5	6.3	4.1	4.2	6.7	6.3
CTSD	0.514305	0.00258758	0.0115282	-1.93824	1.93824	13.95	no change	19.1	10.2	19	11.2	12.1	12.1
CTSK	0.236777	0.373922	0.549152	-0.260308	0.260308	0.866667	no change	1.1	0.7	0.8	1	0.9	0.7
CTSO	-0.0615871	0.61143	0.753633	-0.12284	0.12284	7.75	no change	7.5	7.9	7	8.2	7.6	8.3
CTSS	0.252759	0.011743	0.0404535	-1.39304	1.39304	25.0167	no change	25.4	21.5	27.3	29	22.1	24.8
CTSZ	0.0553848	0.668694	0.794035	-0.10016	0.10016	20.2833	no change	23.4	21.3	21.9	16.8	19.3	19
CTTN	0.468511	0.00148097	0.00719278	-2.1431	2.1431	4.56667	no change	5.9	3.6	6	4	4.1	3.8
CTTNBP2NL	-0.503494	0.000554929	0.0030732	-2.51241	2.51241	1.33333	no change	1.1	1.6	1.1	1.1	1.5	1.6
CTU1	-0.00517865	1	1	0	0	5.11667	no change	6.4	4.7	5.6	3.4	5.3	5.3
CTU2	-0.332482	0.0371961	0.100705	-0.996949	0.996949	2.85	no change	2.8	3.3	2.3	2.5	3.4	2.8
CTXN1	0.139066	0.575543	0.723537	-0.140539	0.140539	1.38333	no change	1.8	0.9	1.5	1.1	1.5	1.5
CUEDC1	-0.233831	0.228928	0.392681	-0.40596	0.40596	1.05	no change	1.1	1	0.8	1	1.2	1.2
CUEDC2	-0.440515	0.000483946	0.00272457	-2.5647	2.5647	29.2167	no change	28.9	32.8	25.2	20.5	33.6	34.3
CUL1	-0.0890116	0.359443	0.533241	-0.273076	0.273076	33.9	no change	30.3	35.2	32.3	36	34.8	34.8
CUL2	0.043388	0.704615	0.820583	-0.0858774	0.0858774	8.88333	no change	8.1	8.8	8.8	10.1	8.7	8.8
CUL3	0.00815715	0.933293	0.966901	-0.0146181	0.0146181	10.7	no change	10.2	10.4	10.7	11.3	11.2	10.4
CUL4A	0.0929279	0.340069	0.513054	-0.289837	0.289837	22.45	no change	22.3	21.8	22.2	25.1	22.1	21.2
CUL4B	0.0671143	0.527041	0.68504	-0.164284	0.164284	17.1	no change	15.7	16.8	16.8	20	16.8	16.5
CUL5	-0.0639778	0.53501	0.69054	-0.160811	0.160811	8.63333	no change	7.7	8.8	8.2	9.4	8.9	8.8
CUL7	-0.555325	6.55649e-06	5.93931e-05	-4.22626	4.22626	3.81667	no change	3.3	4.7	3	3	4.7	4.2
[truncated: 1,046,575+ more rows]

## Sheet: common DE with dx rep 10 set
FIRST Table: genes in the US7 OE/EV set with DE matched with genes with DE in diagnosis/relapse 10-ALL set from 23377183
Gene_Symbol	fold.change	logFC	PValue	FDR	default.set	rpkm.US7_EV1_CRRA200011055.1a_HV2YJDSXX_L1_1Aligned.sortedByCoord.out.bam	rpkm.US7_EV2_CRRA200011056.1a_HV2YJDSXX_L1_1Aligned.sortedByCoord.out.bam	rpkm.US7_EV3_CRRA200011057.1a_HV2YJDSXX_L1_1Aligned.sortedByCoord.out.bam	rpkm.US7_OE1_CRRA200011058.1a_HV2YJDSXX_L1_1Aligned.sortedByCoord.out.bam	rpkm.US7_OE2_CRRA200011059.1a_HV2YJDSXX_L1_1Aligned.sortedByCoord.out.bam	rpkm.US7_OE3_CRRA200011060.1a_HV2YJDSXX_L1_1Aligned.sortedByCoord.out.bam
ADAMTS10	0.4	-1.4	0	1.55e-06	down-regulated	1.8	1.4	1.7	0.4	0.6	1
CEMIP	6.1	2.6	0	6.81e-62	up-regulated	0.8	0.7	1	4.9	5.6	4.6
EEF1A2	4.9	2.3	0	7.44e-32	up-regulated	1.1	1.1	1.3	5	5.6	6.4
GPR65	2.6	1.4	0	2.23e-20	up-regulated	1.8	1.7	1.6	5	4.3	4.2
HIST1H2AJ	3.6	1.9	0	7.79e-07	up-regulated	0.7	0.9	1.5	3.2	4.1	4
HIST1H2BB	3.2	1.7	0	0.0236313	up-regulated	0.1	0.6	0.2	0.6	1.7	0.6
HIST1H2BO	2.5	1.3	0	0.0119492	up-regulated	2.7	3.5	3.1	2.3	12.6	8.2
HIST1H4C	2.1	1.1	0	0.0758678	up-regulated	1.3	0.3	0.5	0.4	2	2.5
HIST1H4F	2	1	0	0.0214634	up-regulated	1.6	1.6	1.8	2.2	4.8	2.9
HRK	3.3	1.7	0	2.98e-49	up-regulated	2	2.1	2.1	6.9	6.5	6.6
IGSF9	0.5	-1.1	0	7.01e-10	down-regulated	1.8	1.6	2.1	0.9	0.8	0.9
IKZF2	2.6	1.4	0	4.15e-40	up-regulated	13.5	14	13.8	39.7	35.8	33.4
KAZALD1	0.5	-1.1	0	1.11e-10	down-regulated	4.2	4.5	4.3	1.9	1.9	2.5
KLHDC8B	6.2	2.6	0	5.52e-20	up-regulated	0.5	0.3	0.4	1.8	3.1	2.7
LAMA3	2.2	1.2	0	4.69e-15	up-regulated	0.9	0.9	1	2.3	1.8	2.1
LRRC2	2.7	1.4	0	1.9e-12	up-regulated	0.5	0.5	0.4	1.4	1.3	1.1
MGAT3	0.4	-1.3	0	1.98e-09	down-regulated	2.1	2.2	1.8	0.6	1	0.9
MYL4	2.3	1.2	0	0.00860487	up-regulated	0.4	0.3	0.6	0.4	1.6	1.1
NID2	6.8	2.8	0	1.74e-93	up-regulated	0.9	1.1	1	7.2	6.8	6.4
PRR15	2.6	1.4	0	8.7e-06	up-regulated	0.6	0.7	0.3	1.5	1.5	1.2
SLC6A9	2.6	1.4	0	1.91e-27	up-regulated	3.5	3.4	3.9	8.2	9.9	10.1
SMIM10	9.5	3.2	0	3.07e-30	up-regulated	0.2	0.3	0.4	3.3	3.2	2.8
SNCA	714.7	9.5	0	1.79e-46	up-regulated	0	0	0	0.8	0.9	1.1
TESC	0.3	-1.7	0	2.39e-21	down-regulated	10.9	12.3	10.8	2.4	3.9	3.9
TGFB2	2.2	1.1	0	4.87e-10	up-regulated	1.8	2	1.9	5.1	3.9	3.3
TUBB2A	2.8	1.5	0	3.91e-07	up-regulated	0.6	0.4	0.7	1.8	1.4	1.6
UTS2R	2.8	1.5	0	0.00228111	up-regulated	0.2	0.2	0.2	0.4	0.6	1
VEGFA	2.2	1.2	0	6.45e-13	up-regulated	1.7	1.3	1.1	2.8	3	3.5
WIPI1	4.9	2.3	0	6.72e-22	up-regulated	0.5	0.4	0.2	1.9	1.8	1.8
SECOND table: genes with DE in diagnosis/relapse 10-ALL set from 23377183 matched with genes with DE in the US7 OE/EV set
Gene_Symbol	logFC	PValue	FDR	default.set	p3.D	p10.R	p5.R	p9.D	p4.D	p3.R	p9.R	p8.D	p8.R	p7.D	p7.R	p10.D	p2.D	p4.R	p2.R	p6.D	p5.D	p6.R	p1.R	p1.D
ADAMTS10	1.36204	0.0188433	0.825584	up-regulated	6	6.1	0.6	0.3	6.4	2.8	1.9	1.9	8.2	2.1	3	1	4.6	37.7	10.4	2.3	0.7	5.9	8.5	8.2
CEMIP	-2.59392	0.0010455	0.169636	down-regulated	0.5	0.5	2.7	33.8	0.9	0.4	0.5	0.7	0.7	0.3	0.2	0.3	0.3	0.6	0.2	1	0.9	0.4	1.2	1.9
EEF1A2	1.52079	0.039763	1	up-regulated	2.4	24.3	2	1.9	2.4	2.2	0.3	0.2	0.5	1.4	2.9	0.7	2.3	4.5	1.7	2.5	1.7	1.7	0.1	0.3
GPR65	-1.26191	0.017657	0.810949	down-regulated	6.6	1.1	0.8	9	0.9	0.3	2.4	4	1.4	2.3	2.1	1.8	2.9	0.4	2.5	1.5	1.4	2.6	0.9	2
HIST1H2AJ	1.52861	0.0198979	0.84172	up-regulated	0.2	0.1	2.6	1.2	1.2	6.1	13.1	1.3	0.9	0.6	1	3.3	2	1.8	4.1	0.8	1.3	4.3	3.1	0.3
HIST1H2BB	2.66855	0.000222301	0.115855	up-regulated	1.9	0.2	12.4	1.1	1.1	18.6	30	0.5	3.9	0.3	2.9	1.9	1	0.8	2.9	0.8	3	6.8	2.5	0.3
HIST1H2BO	1.25964	0.0265014	0.910363	up-regulated	3.5	1.2	10	5.1	6.4	13.4	27.6	2.2	2.8	2.2	4.3	5.7	8.3	5.3	14.4	0.8	4.8	8.8	25.4	5.9
HIST1H4C	1.70397	0.0100133	0.5884	up-regulated	1.7	1.1	16.7	2.1	2.1	14.2	32.6	1.7	2.2	0.8	1	4.4	2.3	1.3	3.4	1	6.3	5.1	2.4	1.2
HIST1H4F	1.97338	0.00348471	0.324302	up-regulated	0.3	1.5	4.9	2.8	3.6	8.6	34.1	1.9	2.2	1.4	2	2.7	0.5	3	2.2	0.1	2.3	5.7	3	0.7
HRK	-1.55884	0.0448048	1	down-regulated	1.1	0	0	0.2	17.8	1.6	0.2	14.2	0.8	3.8	1.5	3.2	6.4	3.2	3.8	4.1	0	2	13.7	27.8
IGSF9	-1.98126	0.0189144	0.825584	down-regulated	0.2	0.2	0	0.1	1.5	0.2	0.1	5.1	2	0.4	0	3.8	0.4	0.3	0.1	0.9	0.1	0.3	2.2	8.9
IKZF2	-1.7381	0.000129749	0.0987412	down-regulated	3.3	1.9	0.8	0.6	8.1	2.3	0.8	10.3	0.8	2.2	1.5	10.7	5	3.1	2.9	7.9	0.8	2.2	0.9	10.2
KAZALD1	1.45855	0.0134225	0.696157	up-regulated	1.8	14.4	23.7	1.1	2.7	18	12.9	3.9	8.5	0.2	0.2	2.7	6.3	2.2	24.1	5.8	20.8	29	10	7
KLHDC8B	1.55881	0.00844555	0.544738	up-regulated	0.1	0.8	1.9	0.2	1.9	2.1	15.4	0.9	1	1.7	2.4	2.3	1.2	4.9	2.2	1.5	1.6	5	4.8	2
LAMA3	1.62169	0.0336943	1	up-regulated	3.4	1.6	2.6	1.7	0.4	1.8	10.2	0.9	1.3	1.3	8.2	1	1.5	0.2	0.6	17.2	2.7	79.3	0.6	0.9
LRRC2	1.1445	0.0398459	1	up-regulated	0.2	3.9	1.1	0.5	5	0.8	2.1	1.4	1.7	0.9	1.8	1.1	0.5	9.8	1.3	0.7	1.5	2.1	1.6	0.7
MGAT3	1.47577	0.0227081	0.867585	up-regulated	0.4	1	1.1	0.2	0.5	1.6	17.6	3.3	0.7	1.3	2.2	1.1	0.6	1.1	4.8	1	0.6	6.7	15.3	9.5
MYL4	2.03165	0.00202964	0.242464	up-regulated	0.6	11.3	10.7	0.3	4.2	20.3	68.9	0.7	9.1	23.5	20.8	10.2	7.5	6.1	24.9	3.9	5.6	63.6	13.1	0.2
NID2	-1.48558	0.0137948	0.69664	down-regulated	0.5	1.3	1.8	0.8	3.7	1.9	0.7	0.5	0.7	0.9	1.2	4.6	1.1	1.6	1	19.7	1.6	1.4	0.6	0.8
PRR15	-2.52251	0.0322293	1	down-regulated	0	0.1	0	0	0	0.2	0.5	1.8	0.5	0	0	9.1	0.1	0	0.2	0.1	0	0.2	0.5	1.3
SLC6A9	1.92947	0.00125832	0.183277	up-regulated	0.1	1.1	3.2	0.2	2.9	3.7	21.4	0.6	2.4	4.3	5.2	2.5	0.8	4.3	6.3	0.8	3	11.6	2.5	0.3
SMIM10	1.73103	0.036462	1	up-regulated	0.1	0.2	0.8	0	0.2	1.4	7.6	0.2	0.5	0.8	0.4	2.5	0.5	0	1.8	0.1	0.8	3.7	2.7	0.1
SNCA	1.89378	0.00426426	0.357686	up-regulated	5.8	3	6.8	1.8	0.3	27	73.3	0.5	9.3	22.1	28.6	6.2	12.1	1.6	33.8	4.7	5.4	48.8	7.2	0.2
TESC	1.24725	0.0135971	0.696157	up-regulated	2.4	9.4	5.5	1.3	3.8	14.4	59.5	3.5	7.5	14	16.6	13.9	8.2	2.4	16.1	11	3.5	29.6	16	10
TGFB2	2.29604	0.0284154	0.937636	up-regulated	0.4	0.8	0.1	0.6	1.6	1.2	0.1	0	0.1	2.1	25.5	0.5	0.2	1	0.1	0.8	0	0	0	0
TUBB2A	1.17342	0.0309301	0.992582	up-regulated	1.8	3	6.1	1.6	10.3	6.8	38.2	1.7	9.4	4.6	3.6	6.7	3	6.9	7.1	3.3	5.9	9.8	1.6	1.2
UTS2R	2.00709	0.0204688	0.856605	up-regulated	0	3.5	0.2	0.1	0.2	0	0.1	0	2.8	0.2	0.4	0.3	0	1.7	0.1	0.8	0.2	0.2	1.2	0.9
VEGFA	1.42148	0.0188915	0.825584	up-regulated	1.9	1.7	5.4	0.3	4.7	2.7	3.8	0.3	1.6	2	1	1.4	0.8	23.3	0.7	1.2	3.2	1.6	1.1	0.1
WIPI1	1.28549	0.00720547	0.501008	up-regulated	2.1	10.3	3.3	0.8	1.3	2.1	6	1.2	2.2	3.3	9.2	1.5	2.3	1.9	2.8	2	2.5	5	2.3	2

## Sheet: IPA-involvement cancer
Categories	Diseases or Functions Annotation	p-value	Predicted Activation State	Activation z-score	Molecules	# Molecules
Cancer,Gastrointestinal Disease,Organismal Injury and Abnormalities	Large intestine neoplasm	1.96e-08		-1.498	A2M,ABCA9,ABCG1,ABLIM1,ADAMTS10,ADAP2,ADGRE2,ADGRF3,ADM2,AFAP1L1,AGRN,AHRR,ALDH1L2,AMH,ANGPTL2,ANKRD13B,APOL4,ARHGAP44,ARHGEF40,ARHGEF5,ARMCX2,ARMCX3,ARMCX5-GPRASP2/GPRASP2,ARSG,ASAH1,ASNS,ASPHD2,ATF3,ATF5,ATP10A,ATP1A3,B3GNT9,B4GALT5,BEST3,BEX4,BHLHE40,BIN2,BMP2,BRINP2,BTBD6,BTBD7,C1orf198,CALML6,CBX4,CCDC141,CCDC91,CCL28,CCNA1,CCPG1,CCR1,CD109,CD274,CDC42BPA,CEACAM6,CEBPB,CELSR1,CEMIP,CH25H,CHA…	326
Cancer,Gastrointestinal Disease,Organismal Injury and Abnormalities	Colorectal tumor	3.01e-05		-1.498	ABCA9,ABLIM1,ADAP2,ADGRE2,ADGRF3,ADM2,AFAP1L1,AGRN,AHRR,ALDH1L2,AMH,ANGPTL2,ARHGAP44,ARHGEF40,ARMCX2,ARMCX5-GPRASP2/GPRASP2,ASNS,ATF3,ATP10A,BEX4,BHLHE40,BMP2,BTBD6,BTBD7,CBX4,CCDC141,CCNA1,CCR1,CD274,CDC42BPA,CEACAM6,CELSR1,CEMIP,CHAC1,CHST3,CLCN4,CLMN,COL5A1,CORO6,CPNE7,CPT1A,CPXM1,CRLF2,CRMP1,CSF1R,CTF1,CTPS2,CUX2,CYP2W1,DAB2IP,DISP3,DNAJB9,DRAM1,ECM1,ECM2,EEF1A2,EGFL7,EHD4,EIF4E3,ELFN1,ELFN2,…	195
Cancer,Gastrointestinal Disease,Organismal Injury and Abnormalities	Intestinal tumor	7.19e-09		-1.422	A2M,ABCA9,ABCG1,ABLIM1,ADAMTS10,ADAP2,ADGRE2,ADGRF3,ADM2,AFAP1L1,AGRN,AHRR,ALDH1L2,AMH,ANGPTL2,ANKRD13B,APOL4,ARHGAP44,ARHGEF40,ARHGEF5,ARMCX2,ARMCX3,ARMCX5-GPRASP2/GPRASP2,ARSG,ASAH1,ASNS,ASPHD2,ATF3,ATF5,ATP10A,ATP1A3,B3GNT9,B4GALT5,BEST3,BEX4,BHLHE40,BIN2,BMP2,BRINP2,BTBD6,BTBD7,C1orf198,CALML6,CBX4,CCDC141,CCDC91,CCL28,CCNA1,CCPG1,CCR1,CD109,CD274,CDC42BPA,CEACAM6,CEBPB,CELSR1,CEMIP,CH25H,CHA…	328
Cancer,Gastrointestinal Disease,Organismal Injury and Abnormalities	Gastrointestinal tumor	8.56e-11		-1.285	A2M,ABCA9,ABCG1,ABLIM1,ADAMTS10,ADAP2,ADGRE2,ADGRF3,ADM2,AFAP1L1,AGRN,AHRR,ALDH1L2,AMH,ANGPTL2,ANKRD13B,APOE,APOL4,ARHGAP44,ARHGEF40,ARHGEF5,ARMCX2,ARMCX3,ARMCX5-GPRASP2/GPRASP2,ARSG,ASAH1,ASNS,ASPHD2,ATF3,ATF5,ATP10A,ATP1A3,B3GNT9,B4GALT5,BEST3,BEX4,BHLHE40,BIN2,BMP2,BRINP2,BTBD6,BTBD7,C1orf198,CALML6,CBX4,CCDC141,CCDC91,CCL28,CCNA1,CCPG1,CCR1,CCR7,CD109,CD274,CD5,CDC42BPA,CEACAM6,CEBPB,CELSR1,C…	347
Cancer,Gastrointestinal Disease,Organismal Injury and Abnormalities	Colon tumor	4.98e-05		-1.225	ABCA9,ABLIM1,ADAP2,ADGRE2,ADGRF3,ADM2,AFAP1L1,AGRN,AHRR,ALDH1L2,AMH,ARHGAP44,ARHGEF40,ARMCX2,ARMCX5-GPRASP2/GPRASP2,ASNS,ATF3,ATP10A,BEX4,BHLHE40,BMP2,BTBD6,BTBD7,CBX4,CCNA1,CD274,CDC42BPA,CEACAM6,CELSR1,CHAC1,CHST3,CLCN4,CLMN,COL5A1,CORO6,CPNE7,CPT1A,CPXM1,CRLF2,CRMP1,CSF1R,CTPS2,CUX2,CYP2W1,DAB2IP,DISP3,DNAJB9,DRAM1,ECM1,ECM2,EEF1A2,EGFL7,EHD4,EIF4E3,ELFN1,ELFN2,EMILIN1,EPAS1,FCGR1A,FGD5,FRMPD1…	170
Cancer,Organismal Injury and Abnormalities	Development of malignant tumor	4.62e-05		-1.028	A2M,ABCA9,ABLIM1,ADAMTS10,ADAP2,ADGRE2,ADGRF3,ADM2,AFAP1L1,AGRN,AHRR,ALDH1L2,AMH,ANGPTL2,ANKRD13B,APOE,ARHGAP44,ARHGEF40,ARHGEF5,ARMCX2,ARMCX5-GPRASP2/GPRASP2,ASAH1,ASNS,ATF3,ATP10A,BEX4,BHLHE40,BIN1,BMP2,BTBD6,BTBD7,CBX4,CCDC112,CCDC141,CCDC91,CCNA1,CCPG1,CCR1,CD109,CD274,CDC42BPA,CEBPB,CELSR1,CEMIP,CHAC1,CHFR,CHST3,CLCN4,CLMN,COL5A1,CORO6,CPT1A,CPXM1,CRLF2,CRMP1,CSF1R,CSGALNACT1,CTPS2,CUX2,CYBB…	263
Cancer,Organismal Injury and Abnormalities	Malignant solid organ tumor	1.59e-06		-0.991	A2M,ABCA9,ABCG1,ADAMTS10,ADAP2,ADGRE2,ADGRF3,AFAP1L1,AGRN,AMH,ANGPTL2,ARHGAP44,ARHGEF5,ARMCX3,ARMCX5-GPRASP2/GPRASP2,ARSG,ASAH1,ASPHD2,ATF3,ATP10A,ATP1A3,B3GNT7,BEST3,BEX4,BIN2,BMP2,BRINP2,BTBD7,CCDC141,CCDC91,CCNA1,CCR1,CCR7,CD109,CD274,CD5,CDC42BPA,CEACAM6,CEBPG,CELSR1,CEMIP,CH25H,CHAC1,CLCN4,CLMN,CNIH3,COL5A1,CORO6,CPNE7,CPT1A,CPXM1,CRLF2,CRMP1,CSF1R,CSGALNACT1,CUX2,CYBB,DACT1,DDN,DENND5B,DISP…	251
Cancer,Organismal Injury and Abnormalities	Advanced extracranial solid tumor	0.000101		-0.866	ANGPTL2,ATF3,BEX4,CCR7,CD200,CD274,CEMIP,CSF1R,CST7,EGFL7,ENPP2,EPAS1,F2R,FYN,HGF,HMOX1,ICOS,IL1B,ITGA9,JAG2,LAMA3,LGALS1,MAP3K21,MEST,NID2,RAB11FIP4,S100A11,SCGB1A1,SDC1,SLC12A8,SLC7A11,TBX21,TGFB2,THBS1,TUBB2A,VEGFA	36
Cancer,Organismal Injury and Abnormalities	Incidence of tumor	1.63e-06		-0.841	A2M,ABCA9,ABLIM1,ADAMTS10,ADAP2,ADGRE2,ADGRF3,ADM2,AFAP1L1,AGRN,AHRR,ALDH1L2,AMH,ANGPTL2,ANKRD13B,APOE,ARHGAP44,ARHGEF40,ARHGEF5,ARMCX2,ARMCX5-GPRASP2/GPRASP2,ASAH1,ASNS,ATF3,ATP10A,BEX4,BHLHE40,BIN1,BIN2,BMP2,BTBD6,BTBD7,CBX4,CCDC112,CCDC141,CCDC91,CCNA1,CCPG1,CCR1,CD109,CD274,CDC42BPA,CEACAM6,CEBPB,CELSR1,CEMIP,CHAC1,CHFR,CHST3,CLCN4,CLMN,COL5A1,CORO6,CPT1A,CPXM1,CRLF2,CRMP1,CSF1R,CSGALNACT1,CT…	282
Cancer,Organismal Injury and Abnormalities	Tumorigenesis of epithelial neoplasm	4.77e-05		-0.728	A2M,ABCA9,ABLIM1,ADAMTS10,ADAP2,ADGRE2,ADGRF3,ADM2,AFAP1L1,AGRN,AHRR,ALDH1L2,AMH,ANGPTL2,ANKRD13B,APOE,ARHGAP44,ARHGEF40,ARHGEF5,ARMCX2,ARMCX5-GPRASP2/GPRASP2,ASAH1,ASNS,ATF3,ATP10A,BEX4,BHLHE40,BIN1,BMP2,BTBD6,BTBD7,CBX4,CCDC112,CCDC141,CCDC91,CCNA1,CCPG1,CCR1,CD109,CD274,CDC42BPA,CEACAM6,CEBPB,CELSR1,CEMIP,CHAC1,CHST3,CLCN4,CLMN,COL5A1,CORO6,CPT1A,CPXM1,CRLF2,CRMP1,CSF1R,CSGALNACT1,CTPS2,CUX2,C…	263
Cancer,Organismal Injury and Abnormalities	Malignant solid tumor	1.24e-19		-0.722	A2M,ABCA9,ABCG1,ABLIM1,ADAMTS10,ADAP2,ADGRE2,ADGRF3,ADM2,AFAP1L1,AGRN,AHRR,AK4,ALDH1L2,AMH,ANGPTL2,ANKRD13B,APOE,APOL4,ARHGAP44,ARHGEF40,ARHGEF5,ARL4A,ARMCX2,ARMCX3,ARMCX5-GPRASP2/GPRASP2,ARSG,ASAH1,ASNS,ASPHD2,ATF3,ATF5,ATP10A,ATP1A3,B3GNT7,B3GNT9,B4GALT5,BEST3,BEX4,BHLHE40,BIN1,BIN2,BMP2,BRINP2,BTBD6,BTBD7,C1orf198,C5orf63,CALML6,CAMK2N2,CBX4,CCDC112,CCDC141,CCDC91,CCL17,CCL25,CCL28,CCNA1,CCPG1…	435
Cancer,Organismal Injury and Abnormalities	Carcinoma	2.02e-19		-0.715	A2M,ABCA9,ABCG1,ABLIM1,ADAMTS10,ADAP2,ADGRE2,ADGRF3,ADM2,AFAP1L1,AGRN,AHRR,AK4,ALDH1L2,AMH,ANGPTL2,ANKRD13B,APOE,APOL4,ARHGAP44,ARHGEF40,ARHGEF5,ARL4A,ARMCX2,ARMCX3,ARMCX5-GPRASP2/GPRASP2,ARSG,ASAH1,ASNS,ASPHD2,ATF3,ATF5,ATP10A,ATP1A3,B3GNT7,B3GNT9,B4GALT5,BEST3,BEX4,BHLHE40,BIN1,BIN2,BMP2,BRINP2,BTBD6,BTBD7,C1orf198,C5orf63,CALML6,CAMK2N2,CBX4,CCDC112,CCDC141,CCDC91,CCL17,CCL25,CCL28,CCNA1,CCPG1…	425
Cancer,Organismal Injury and Abnormalities	Nonhematologic malignant neoplasm	1.36e-20		-0.687	A2M,ABCA9,ABCG1,ABLIM1,ADAMTS10,ADAP2,ADGRE2,ADGRF3,ADM2,AFAP1L1,AGRN,AHRR,AK4,ALDH1L2,AMH,ANGPTL2,ANKRD13B,APOE,APOL4,ARHGAP44,ARHGEF40,ARHGEF5,ARL4A,ARMCX2,ARMCX3,ARMCX5-GPRASP2/GPRASP2,ARSG,ASAH1,ASNS,ASPHD2,ATF3,ATF5,ATP10A,ATP1A3,B3GNT7,B3GNT9,B4GALT5,BEST3,BEX4,BHLHE40,BIN1,BIN2,BMP2,BRINP2,BTBD6,BTBD7,C1orf198,C5orf63,CALML6,CAMK2N2,CBX4,CCDC112,CCDC141,CCDC91,CCL17,CCL25,CCL28,CCNA1,CCPG1…	431
Cancer,Organismal Injury and Abnormalities	Tumorigenesis of tissue	2.92e-19		-0.668	A2M,ABCA9,ABCG1,ABLIM1,ADAMTS10,ADAP2,ADGRE2,ADGRF3,ADM2,AFAP1L1,AGRN,AHRR,AK4,ALDH1L2,AMH,ANGPTL2,ANKRD13B,APOE,APOL4,ARHGAP44,ARHGEF40,ARHGEF5,ARL4A,ARMCX2,ARMCX3,ARMCX5-GPRASP2/GPRASP2,ARSG,ASAH1,ASNS,ASPHD2,ATF3,ATF5,ATP10A,ATP1A3,B3GNT7,B3GNT9,B4GALT5,BEST3,BEX4,BHLHE40,BIN1,BIN2,BMP2,BRINP2,BTBD6,BTBD7,C1orf198,C5orf63,CALML6,CAMK2N2,CBX4,CCDC112,CCDC141,CCDC91,CCL17,CCL25,CCL28,CCNA1,CCPG1…	426
Cancer,Organismal Injury and Abnormalities	Development of carcinoma	0.000195		-0.626	A2M,ABCA9,ABLIM1,ADAMTS10,ADAP2,ADGRE2,ADGRF3,ADM2,AFAP1L1,AGRN,AHRR,ALDH1L2,AMH,ANGPTL2,ANKRD13B,APOE,ARHGAP44,ARHGEF40,ARHGEF5,ARMCX2,ARMCX5-GPRASP2/GPRASP2,ASAH1,ASNS,ATF3,ATP10A,BEX4,BHLHE40,BIN1,BMP2,BTBD6,BTBD7,CBX4,CCDC112,CCDC141,CCDC91,CCNA1,CCPG1,CCR1,CD109,CD274,CDC42BPA,CEBPB,CELSR1,CEMIP,CHAC1,CHST3,CLCN4,CLMN,COL5A1,CORO6,CPT1A,CPXM1,CRLF2,CRMP1,CSF1R,CSGALNACT1,CTPS2,CUX2,CYBB,CYP2…	256
Cancer,Organismal Injury and Abnormalities	Frequency of tumor	8.8e-06		-0.532	A2M,ABCA9,ABLIM1,ADAMTS10,ADAP2,ADGRE2,ADGRF3,ADM2,AFAP1L1,AGRN,AHRR,ALDH1L2,AMH,ANGPTL2,ANKRD13B,APOE,ARHGAP44,ARHGEF40,ARHGEF5,ARMCX2,ARMCX5-GPRASP2/GPRASP2,ASAH1,ASNS,ATF3,ATP10A,BEX4,BHLHE40,BIN1,BMP2,BTBD6,BTBD7,CBX4,CCDC112,CCDC141,CCDC91,CCNA1,CCPG1,CCR1,CD109,CD274,CDC42BPA,CEACAM6,CEBPB,CELSR1,CEMIP,CHAC1,CHFR,CHST3,CLCN4,CLMN,COL5A1,CORO6,CPT1A,CPXM1,CRLF2,CRMP1,CSF1R,CSGALNACT1,CTPS2,C…	271
Cancer,Organismal Injury and Abnormalities	Non-hematological solid tumor	7.32e-22		-0.364	A2M,ABCA9,ABCG1,ABLIM1,ADAMTS10,ADAP2,ADGRE2,ADGRF3,ADM2,AFAP1L1,AGRN,AHRR,AK4,ALDH1L2,AMH,ANGPTL2,ANKRD13B,APOE,APOL4,ARHGAP44,ARHGEF40,ARHGEF5,ARL4A,ARMCX2,ARMCX3,ARMCX5-GPRASP2/GPRASP2,ARSG,ASAH1,ASNS,ASPHD2,ATF3,ATF5,ATP10A,ATP1A3,B3GNT7,B3GNT9,B4GALT5,BEST3,BEX4,BHLHE40,BIN1,BIN2,BMP2,BRINP2,BTBD6,BTBD7,C1orf198,C5orf63,CALML6,CAMK2N2,CBX4,CCDC112,CCDC141,CCDC91,CCL17,CCL25,CCL28,CCNA1,CCPG1…	434
Cancer,Organismal Injury and Abnormalities	Malignant genitourinary solid tumor	2.1e-06		-0.346	A2M,ABCA9,ABLIM1,ADAMTS10,ADAP2,AGRN,AHRR,ALDH1L2,ANGPTL2,ANKRD13B,APOE,APOL4,ARHGAP44,ARHGEF40,ARHGEF5,ARMCX2,ARMCX5-GPRASP2/GPRASP2,ASNS,ATF3,ATP10A,ATP1A3,BHLHE40,BIN1,BIN2,BMP2,BTBD7,C1orf198,CAMK2N2,CBX4,CCDC112,CCDC141,CCDC91,CCL17,CCL25,CCNA1,CCPG1,CCR1,CCR7,CD109,CD274,CD5,CDC42BPA,CEACAM6,CEBPB,CELSR1,CEMIP,CH25H,CHAC1,CHFR,CLCN4,CLMN,COL5A1,CORO6,CPNE7,CPT1A,CPXM1,CRMP1,CSF1R,CSGALNACT1…	274
Cancer,Organismal Injury and Abnormalities	Non-melanoma solid tumor	3.96e-19		-0.325	A2M,ABCA9,ABCG1,ABLIM1,ADAMTS10,ADAP2,ADGRE2,ADGRF3,ADM2,AFAP1L1,AGRN,AHRR,AK4,ALDH1L2,AMH,ANGPTL2,ANKRD13B,APOE,APOL4,ARHGAP44,ARHGEF40,ARHGEF5,ARL4A,ARMCX2,ARMCX3,ARMCX5-GPRASP2/GPRASP2,ARSG,ASAH1,ASNS,ASPHD2,ATF3,ATF5,ATP10A,ATP1A3,B3GNT7,B3GNT9,B4GALT5,BEST3,BEX4,BHLHE40,BIN1,BIN2,BMP2,BRINP2,BTBD6,BTBD7,C1orf198,C5orf63,CALML6,CAMK2N2,CBX4,CCDC112,CCDC141,CCDC91,CCL17,CCL25,CCL28,CCNA1,CCPG1…	427
Cancer,Organismal Injury and Abnormalities	Metastatic solid tumor	1.38e-06		-0.308	AFAP1L1,ANGPTL2,ATF3,BEX4,CCNA1,CCR7,CD200,CD274,CEMIP,CSF1R,CST7,DAB2IP,EGFL7,ENPP2,EPAS1,EPHA7,F2R,FCGR1A,FCGR1B,FYN,HGF,HMOX1,ICOS,IKZF2,IL1B,ITGA9,LAMA3,LGALS1,MEF2B,MEST,NID2,PRKCZ,RAB11FIP4,S100A11,SCGB1A1,SDC1,SLC12A8,SLC7A11,SNAI1,TBX21,TGFB2,THBS1,TUBB2A,VEGFA	44
Cancer,Organismal Injury and Abnormalities	Visceral metastasis	2.08e-06		-0.308	ANGPTL2,ATF3,BEX4,CD200,CD274,CEMIP,CSF1R,DAB2IP,EGFL7,ENPP2,EPAS1,F2R,HGF,HMOX1,ITGA9,LAMA3,LGALS1,MEST,NID2,PRKCZ,RAB11FIP4,SCGB1A1,SDC1,SLC12A8,SLC7A11,SNAI1,TBX21,TGFB2,THBS1,TUBB2A,VEGFA	31
Cancer,Organismal Injury and Abnormalities	Advanced malignant solid tumor	1e-05		-0.308	AFAP1L1,ANGPTL2,ATF3,BEX4,CCNA1,CCR7,CD200,CD274,CEMIP,CSF1R,CST7,DAB2IP,EGFL7,ENPP2,EPAS1,EPHA7,F2R,FCGR1A,FCGR1B,FYN,HGF,HMOX1,ICOS,IKZF2,IL1B,ITGA9,JAG2,LAMA3,LGALS1,MAP3K21,MEF2B,MEST,NID2,PRKCZ,RAB11FIP4,S100A11,SCGB1A1,SDC1,SLC12A8,SLC7A11,SNAI1,TBX21,TGFB2,THBS1,TUBB2A,VEGFA	46
Cancer,Gastrointestinal Disease,Organismal Injury and Abnormalities	Intestinal cancer	1.14e-08		-0.254	A2M,ABCA9,ABCG1,ABLIM1,ADAMTS10,ADAP2,ADGRE2,ADGRF3,ADM2,AFAP1L1,AGRN,AHRR,ALDH1L2,AMH,ANGPTL2,ANKRD13B,APOL4,ARHGAP44,ARHGEF40,ARHGEF5,ARMCX2,ARMCX3,ARMCX5-GPRASP2/GPRASP2,ARSG,ASAH1,ASNS,ASPHD2,ATF3,ATF5,ATP10A,ATP1A3,B3GNT9,B4GALT5,BEST3,BEX4,BHLHE40,BIN2,BMP2,BRINP2,BTBD6,BTBD7,C1orf198,CALML6,CBX4,CCDC141,CCDC91,CCL28,CCNA1,CCPG1,CCR1,CD109,CD274,CDC42BPA,CEBPB,CELSR1,CEMIP,CH25H,CHAC1,CHFR,…	326
Cancer,Organismal Injury and Abnormalities	Breast or colorectal cancer	2.6e-06		-0.254	ABCA9,ABLIM1,ADAMTS10,ADAP2,ADGRE2,ADGRF3,ADM2,AFAP1L1,AGRN,AHRR,ALDH1L2,AMH,ANGPTL2,APOE,ARHGAP44,ARHGEF40,ARHGEF5,ARMCX2,ARMCX5-GPRASP2/GPRASP2,ASNS,ATF3,ATP10A,BEX4,BHLHE40,BMP2,BTBD6,BTBD7,C1orf198,CBX4,CCDC141,CCL17,CCNA1,CCR1,CCR7,CD274,CD5,CDC42BPA,CEACAM6,CEBPB,CELSR1,CEMIP,CHAC1,CHST3,CLCN4,CLMN,COL5A1,CORO6,CPT1A,CPXM1,CRLF2,CRMP1,CSF1R,CTF1,CTPS2,CUX2,CYBB,CYP2W1,DAB2IP,DACT1,DISP3,DNA…	229
Cancer,Gastrointestinal Disease,Organismal Injury and Abnormalities	Gastrointestinal tract cancer	1.47e-10		-0.218	A2M,ABCA9,ABCG1,ABLIM1,ADAMTS10,ADAP2,ADGRE2,ADGRF3,ADM2,AFAP1L1,AGRN,AHRR,ALDH1L2,AMH,ANGPTL2,ANKRD13B,APOE,APOL4,ARHGAP44,ARHGEF40,ARHGEF5,ARMCX2,ARMCX3,ARMCX5-GPRASP2/GPRASP2,ARSG,ASAH1,ASNS,ASPHD2,ATF3,ATF5,ATP10A,ATP1A3,B3GNT9,B4GALT5,BEST3,BEX4,BHLHE40,BIN2,BMP2,BRINP2,BTBD6,BTBD7,C1orf198,CALML6,CBX4,CCDC141,CCDC91,CCL28,CCNA1,CCPG1,CCR1,CCR7,CD109,CD274,CD5,CDC42BPA,CEBPB,CELSR1,CEMIP,CH2…	345
Cancer,Organismal Injury and Abnormalities	Adenocarcinoma	1.42e-10		-0.199	A2M,ABCA9,ABCG1,ABLIM1,ADAMTS10,ADAP2,ADGRE2,ADGRF3,ADM2,AFAP1L1,AGRN,AHRR,ALDH1L2,AMH,ANGPTL2,ANKRD13B,APOE,APOL4,ARHGAP44,ARHGEF40,ARHGEF5,ARMCX2,ARMCX3,ARMCX5-GPRASP2/GPRASP2,ARSG,ASAH1,ASNS,ASPHD2,ATF3,ATF5,ATP10A,ATP1A3,B3GNT9,B4GALT5,BEST3,BEX4,BHLHE40,BIN1,BIN2,BMP2,BRINP2,BTBD6,BTBD7,C1orf198,CALML6,CBX4,CCDC112,CCDC141,CCDC91,CCL17,CCL28,CCNA1,CCPG1,CCR1,CCR7,CD109,CD274,CDC42BPA,CEBPB,C…	365
Cancer,Organismal Injury and Abnormalities,Reproductive System Disease	Genital tumor	0.000241		-0.152	A2M,ABCA9,ADAMTS10,ADAP2,AHRR,ALDH1L2,AMH,ANKRD13B,APOE,APOL4,ARHGAP44,ARHGEF40,ARHGEF5,ARMCX2,ARMCX5-GPRASP2/GPRASP2,ASNS,ATF3,ATP10A,ATP1A3,BHLHE40,BIN1,BIN2,BMP2,CAMK2N2,CBX4,CCDC112,CCDC141,CCL25,CCNA1,CCPG1,CCR7,CD109,CD274,CEACAM6,CELSR1,CEMIP,CHAC1,CHFR,CLCN4,CLMN,COL5A1,CPNE7,CPT1A,CRMP1,CSF1R,CSGALNACT1,CUX2,CYBB,CYP2W1,DAB2IP,DACT1,DDIT3,DENND5B,DISP3,DLG5,DNAJC15,ECM1,ECM2,EEF1A2,EGFL7…	224
Cancer,Organismal Injury and Abnormalities	Solid tumor	1.1e-20		-0.13	A2M,ABCA9,ABCG1,ABLIM1,ADAMTS10,ADAP2,ADGRE2,ADGRF3,ADM2,AFAP1L1,AGRN,AHRR,AK4,ALDH1L2,AMH,ANGPTL2,ANKRD13B,APOE,APOL4,ARHGAP44,ARHGEF40,ARHGEF5,ARL4A,ARMCX2,ARMCX3,ARMCX5-GPRASP2/GPRASP2,ARSG,ASAH1,ASNS,ASPHD2,ATF3,ATF5,ATP10A,ATP1A3,B3GNT7,B3GNT9,B4GALT5,BEST3,BEX4,BHLHE40,BIN1,BIN2,BMP2,BRINP2,BTBD6,BTBD7,C1orf198,C5orf63,CALML6,CAMK2N2,CBX4,CCDC112,CCDC141,CCDC91,CCL17,CCL25,CCL28,CCNA1,CCPG1…	438
Cancer,Organismal Injury and Abnormalities	Anogenital cancer	1.66e-06		0	A2M,ABCA9,ABLIM1,ADAMTS10,ADAP2,AGRN,AHRR,ALDH1L2,ANGPTL2,ANKRD13B,APOE,APOL4,ARHGAP44,ARHGEF40,ARHGEF5,ARMCX2,ARMCX5-GPRASP2/GPRASP2,ASNS,ATF3,ATP10A,ATP1A3,BHLHE40,BIN1,BIN2,BMP2,C1orf198,CAMK2N2,CBX4,CCDC112,CCDC141,CCL17,CCL25,CCNA1,CCPG1,CCR7,CD109,CD274,CD5,CDC42BPA,CEACAM6,CEBPB,CELSR1,CEMIP,CHAC1,CHFR,CLCN4,CLMN,COL5A1,CORO6,CPNE7,CPT1A,CRMP1,CSF1R,CSGALNACT1,CUX2,CYBB,CYP2W1,DAB2IP,DACT1…	257
Cancer,Cellular Movement,Organismal Injury and Abnormalities,Tumor Morphology	Invasion of tumor cells	5.18e-05		0	B4GALT5,BMP2,ENPP2,F2R,GH1,HBEGF,HGF,HMOX1,LGALS1,MDK,NUAK2,SCGB1A1,SDC1,SNAI1,THBS1	15
Cancer,Organismal Injury and Abnormalities	Genitourinary tumor	2.62e-06		0.036	A2M,ABCA9,ABLIM1,ADAMTS10,ADAP2,AGRN,AHRR,ALDH1L2,AMH,ANGPTL2,ANKRD13B,APOE,APOL4,ARHGAP44,ARHGEF40,ARHGEF5,ARMCX2,ARMCX5-GPRASP2/GPRASP2,ASNS,ATF3,ATP10A,ATP1A3,BHLHE40,BIN1,BIN2,BMP2,BTBD7,C1orf198,CAMK2N2,CBX4,CCDC112,CCDC141,CCDC91,CCL17,CCL25,CCNA1,CCPG1,CCR1,CCR7,CD109,CD274,CD5,CDC42BPA,CEACAM6,CEBPB,CELSR1,CEMIP,CH25H,CHAC1,CHFR,CLCN4,CLMN,COL5A1,CORO6,CPNE7,CPT1A,CPXM1,CRMP1,CSF1R,CSGALN…	278
Cancer,Organismal Injury and Abnormalities	Cancer of secretory structure	3.33e-11		0.128	A2M,ABCA9,ABCG1,ABLIM1,ADAMTS10,ADAP2,ADGRE2,ADGRF3,ADM2,AFAP1L1,AGRN,AHRR,AK4,ALDH1L2,AMH,ANGPTL2,ANKRD13B,APOE,APOL4,ARHGAP44,ARHGEF40,ARHGEF5,ARL4A,ARMCX2,ARMCX5-GPRASP2/GPRASP2,ASAH1,ASNS,ATF3,ATF5,ATP10A,ATP1A3,B3GNT7,B3GNT9,B4GALT5,BHLHE40,BIN1,BIN2,BMP2,BRINP2,BTBD6,BTBD7,C5orf63,CALML6,CAMK2N2,CBX4,CCDC112,CCDC141,CCDC91,CCL17,CCL25,CCNA1,CCPG1,CCR1,CCR7,CD109,CD200,CD274,CD5,CDC42BPA,CDI…	360
Cancer,Organismal Injury and Abnormalities	Melanoma	2.78e-06		0.152	A2M,ABCA9,ABCG1,ADAMTS10,ADAP2,ADGRE2,ADGRF3,AFAP1L1,AGRN,AHRR,AMH,ARHGAP44,ARHGEF5,ARMCX3,ARMCX5-GPRASP2/GPRASP2,ARSG,ASAH1,ASNS,ASPHD2,ATF3,ATF5,ATP10A,ATP1A3,B3GNT7,B4GALT5,BEST3,BEX4,BIN2,BMP2,BRINP2,BTBD7,CBX4,CCDC141,CCDC91,CCNA1,CCR1,CCR7,CD109,CD274,CDC42BPA,CEACAM6,CEBPG,CELSR1,CEMIP,CH25H,CHAC1,CLCN4,CLMN,CMBL,CNIH3,COL5A1,CORO6,CPNE7,CPT1A,CPXM1,CRLF2,CRMP1,CSF1R,CSGALNACT1,CUX2,CYBB,D…	270
Cancer,Organismal Injury and Abnormalities	Cancer	1.77e-19		0.202	A2M,ABCA9,ABCG1,ABLIM1,ADAMTS10,ADAP2,ADGRE2,ADGRF3,ADM2,AFAP1L1,AGRN,AHRR,AK4,ALDH1L2,AMH,ANGPTL2,ANKRD13B,APOE,APOL4,ARHGAP44,ARHGEF40,ARHGEF5,ARL4A,ARMCX2,ARMCX3,ARMCX5-GPRASP2/GPRASP2,ARSG,ASAH1,ASNS,ASPHD2,ATF3,ATF5,ATP10A,ATP1A3,B3GNT7,B3GNT9,B4GALT5,BEST3,BEX4,BHLHE40,BIN1,BIN2,BMP2,BRINP2,BTBD6,BTBD7,C1orf198,C5orf63,CALML6,CAMK2N2,CBX4,CCDC112,CCDC141,CCDC91,CCL17,CCL25,CCL28,CCNA1,CCPG1…	436
Cancer,Organismal Injury and Abnormalities	Extracranial solid tumor	1.59e-18		0.241	A2M,ABCA9,ABCG1,ABLIM1,ADAMTS10,ADAP2,ADGRE2,ADGRF3,ADM2,AFAP1L1,AGRN,AHRR,AK4,ALDH1L2,AMH,ANGPTL2,ANKRD13B,APOE,APOL4,ARHGAP44,ARHGEF40,ARHGEF5,ARL4A,ARMCX2,ARMCX3,ARMCX5-GPRASP2/GPRASP2,ARSG,ASAH1,ASNS,ASPHD2,ATF3,ATF5,ATP10A,ATP1A3,B3GNT7,B3GNT9,B4GALT5,BEST3,BEX4,BHLHE40,BIN1,BIN2,BMP2,BRINP2,BTBD6,BTBD7,C1orf198,C5orf63,CALML6,CAMK2N2,CBX4,CCDC112,CCDC141,CCDC91,CCL17,CCL25,CCL28,CCNA1,CCPG1…	433
Cancer,Organismal Injury and Abnormalities,Tumor Morphology	Invasion of tumor	1.59e-05		0.345	APOE,B4GALT5,BMP2,CD274,ENPP2,F2R,GH1,HBEGF,HGF,HMOX1,HSPA5,LGALS1,MDK,NME1,NUAK2,SCGB1A1,SDC1,SNAI1,THBS1	19
Cancer,Organismal Injury and Abnormalities	Abdominal adenocarcinoma	6.73e-09		0.391	A2M,ABCA9,ABCG1,ABLIM1,ADAMTS10,ADAP2,ADGRE2,ADGRF3,ADM2,AFAP1L1,AGRN,AHRR,ALDH1L2,AMH,ANGPTL2,ANKRD13B,APOE,APOL4,ARHGAP44,ARHGEF40,ARHGEF5,ARMCX2,ARMCX3,ARMCX5-GPRASP2/GPRASP2,ARSG,ASAH1,ASNS,ASPHD2,ATF5,ATP10A,ATP1A3,B3GNT9,B4GALT5,BEST3,BEX4,BHLHE40,BIN1,BIN2,BMP2,BRINP2,BTBD6,BTBD7,C1orf198,CALML6,CBX4,CCDC112,CCDC141,CCDC91,CCL28,CCNA1,CCPG1,CCR1,CCR7,CD109,CD274,CDC42BPA,CEBPB,CELSR1,CEMIP…	353
Cancer,Organismal Injury and Abnormalities	Abdominal neoplasm	2.92e-12		0.424	A2M,ABCA9,ABCG1,ABLIM1,ADAMTS10,ADAP2,ADGRE2,ADGRF3,ADM2,AFAP1L1,AGRN,AHRR,ALDH1L2,AMH,ANGPTL2,ANKRD13B,APOE,APOL4,ARHGAP44,ARHGEF40,ARHGEF5,ARMCX2,ARMCX3,ARMCX5-GPRASP2/GPRASP2,ARSG,ASAH1,ASNS,ASPHD2,ATF3,ATF5,ATP10A,ATP1A3,B3GNT7,B3GNT9,B4GALT5,BEST3,BEX4,BHLHE40,BIN1,BIN2,BMP2,BRINP2,BTBD6,BTBD7,C1orf198,CALML6,CAMK2N2,CBX4,CCDC112,CCDC141,CCDC91,CCL25,CCL28,CCNA1,CCPG1,CCR1,CCR7,CD109,CD200,C…	395
Cancer,Organismal Injury and Abnormalities	Extraadrenal retroperitoneal tumor	0.000144		0.435	A2M,ABCA9,ADAMTS10,AHRR,ARHGEF40,ARMCX5-GPRASP2/GPRASP2,ASNS,ATF3,ATP10A,BHLHE40,BIN1,BIN2,BMP2,CCDC141,CCDC91,CCNA1,CCR1,CCR7,CD109,CD274,CDC42BPA,CEACAM6,CELSR1,CEMIP,COL5A1,CPNE7,CRLF2,CSF1R,CST7,DAB2IP,DISP3,DLG5,EEF1A2,ELFN1,ENPP2,EPAS1,EPHA7,ERN1,FCGR1A,FGF6,FKBP4,FRMPD1,FSTL5,GBP2,GNAI1,GOLGA5,GPR132,GPR65,GRIK5,HBEGF,HCK,HGF,HMOX1,HSD17B14,HSD17B4,HSPA2,HSPA5,HSPB6,HSPG2,HYOU1,IFT172,IL1B…	131
Cancer,Gastrointestinal Disease,Organismal Injury and Abnormalities	Secondary neoplasm of digestive system	0.000244		0.447	ANGPTL2,BEX4,CD200,CD274,CEMIP,CSF1R,DAB2IP,ENPP2,F2R,HMOX1,ITGA9,LAMA3,MEST,PRKCZ,SDC1,SLC12A8,SLC7A11,SNAI1,TGFB2,THBS1,VEGFA	21
Cancer,Organismal Injury and Abnormalities	Abdominal cancer	1.74e-12		0.561	A2M,ABCA9,ABCG1,ABLIM1,ADAMTS10,ADAP2,ADGRE2,ADGRF3,ADM2,AFAP1L1,AGRN,AHRR,ALDH1L2,AMH,ANGPTL2,ANKRD13B,APOE,APOL4,ARHGAP44,ARHGEF40,ARHGEF5,ARMCX2,ARMCX3,ARMCX5-GPRASP2/GPRASP2,ARSG,ASAH1,ASNS,ASPHD2,ATF3,ATF5,ATP10A,ATP1A3,B3GNT7,B3GNT9,B4GALT5,BEST3,BEX4,BHLHE40,BIN1,BIN2,BMP2,BRINP2,BTBD6,BTBD7,C1orf198,CALML6,CAMK2N2,CBX4,CCDC112,CCDC141,CCDC91,CCL25,CCL28,CCNA1,CCPG1,CCR1,CCR7,CD109,CD200,C…	392
Cancer,Organismal Injury and Abnormalities,Reproductive System Disease	Mammary tumor	0.000345		0.659	ABCA9,ABLIM1,ADAMTS10,AGRN,ANGPTL2,APOE,ARHGEF5,ARMCX5-GPRASP2/GPRASP2,ATF3,ATP10A,BHLHE40,BIN1,BMP2,C1orf198,CBX4,CCL17,CCNA1,CCR7,CD274,CD5,CDC42BPA,CEACAM6,CEBPB,CORO6,CPT1A,CRMP1,CSF1R,CYBB,DACT1,DTWD2,ECM1,ELOVL6,EMILIN1,EPAS1,F2R,FGD5,FSCN1,FYN,FZD8,GBP2,GH1,GIPC3,GPR132,GPR65,HBEGF,HCK,HEY2,HGF,HMOX1,HSPA5,HSPB6,HSPB7,HSPG2,IGF2BP2,IL1B,IL23A,JAG2,KIF1B,LACTB2,LAMA3,LGALS1,MAP1LC3B,MGAT3,M…	104
Cancer,Dermatological Diseases and Conditions,Organismal Injury and Abnormalities	Skin tumor	3.26e-06		0.747	A2M,ABCA9,ABCG1,ADAMTS10,ADAP2,ADGRE2,ADGRF3,AFAP1L1,AGRN,AMH,ANGPTL2,ARHGAP44,ARHGEF5,ARMCX3,ARMCX5-GPRASP2/GPRASP2,ARSG,ASAH1,ASPHD2,ATF3,ATP10A,ATP1A3,B3GNT7,BEST3,BEX4,BIN2,BMP2,BRINP2,BTBD7,CCDC141,CCDC91,CCNA1,CCR1,CCR7,CD109,CD274,CD5,CDC42BPA,CEACAM6,CEBPB,CEBPG,CELSR1,CEMIP,CH25H,CHAC1,CHFR,CLCN4,CLMN,CNIH3,COL5A1,CORO6,CPNE7,CPT1A,CPXM1,CRLF2,CRMP1,CSF1R,CSGALNACT1,CUX2,CYBB,DACT1,DDN,D…	247
Cancer,Organismal Injury and Abnormalities	Abdominal carcinoma	4.15e-13		0.76	A2M,ABCA9,ABCG1,ABLIM1,ADAMTS10,ADAP2,ADGRE2,ADGRF3,ADM2,AFAP1L1,AGRN,AHRR,ALDH1L2,AMH,ANGPTL2,ANKRD13B,APOE,APOL4,ARHGAP44,ARHGEF40,ARHGEF5,ARMCX2,ARMCX3,ARMCX5-GPRASP2/GPRASP2,ARSG,ASAH1,ASNS,ASPHD2,ATF3,ATF5,ATP10A,ATP1A3,B3GNT7,B3GNT9,B4GALT5,BEST3,BEX4,BHLHE40,BIN1,BIN2,BMP2,BRINP2,BTBD6,BTBD7,C1orf198,CALML6,CAMK2N2,CBX4,CCDC112,CCDC141,CCDC91,CCL28,CCNA1,CCPG1,CCR1,CCR7,CD109,CD200,CD274,C…	384
Cancer,Organismal Injury and Abnormalities	Invasive tumor	1.47e-08		0.788	ABLIM1,ADAMTS10,AFAP1L1,ANGPTL2,APOE,ASAH1,ATF3,BEX4,BMP2,CCNA1,CCR7,CD200,CD274,CEBPB,CEMIP,CSF1R,CST7,CUX2,CYBB,DAB2IP,DACT1,EGFL7,ENPP2,EPAS1,EPHA7,F2R,FCGR1A,FCGR1B,FSCN1,FYN,GPR132,HCST,HGF,HMOX1,HSPB6,ICOS,IFITM3,IKZF2,IL1B,IL23A,ITGA9,JMY,KDM6B,KIF1B,LAMA3,LGALS1,MEF2B,MEST,MGAT3,MT1E,MYLK,NCF2,NID2,NME1,PFKFB4,PRKCZ,PSTPIP2,PTGER2,PTP4A3,RAB11FIP4,RDM1,RHPN1,S100A11,SCGB1A1,SDC1,SETBP1,SL…	76
Cancer,Organismal Injury and Abnormalities	Growth of tumor	5.95e-06		0.868	AFAP1L1,ATF3,BMP2,CCNA1,CCR1,CD274,CD5,CSF1R,CTF1,CYBB,DAB2IP,DDIT3,EGFL7,EPAS1,ERN1,F2R,FCER2,HBEGF,HCST,HGF,HMOX1,HRK,HSPA5,HSPG2,HYOU1,ICOS,IFITM3,IKZF2,IL1B,IL6R,ITGA9,LAMA3,LGALS1,MAP3K21,NFATC4,NIBAN2,NME1,NPY,PEG10,PFKFB4,PRKCA,PTGER2,PTP4A3,RAB17,S1PR3,SDC1,SLC3A2,SLC7A11,SNAI1,SOCS3,TGFB2,THBS1,TNFRSF18,TNFRSF1B,VEGFA,YEATS4	56
Cancer,Organismal Injury and Abnormalities	Secondary tumor	8.21e-08		0.881	ABLIM1,AFAP1L1,ANGPTL2,APOE,ASAH1,ATF3,BEX4,BMP2,CCNA1,CCR7,CD200,CD274,CEMIP,CSF1R,CST7,CUX2,CYBB,DAB2IP,EGFL7,ENPP2,EPAS1,EPHA7,F2R,FCGR1A,FCGR1B,FSCN1,FYN,GPR132,HCST,HGF,HMOX1,ICOS,IFITM3,IKZF2,IL1B,IL23A,ITGA9,KDM6B,KIF1B,LAMA3,LGALS1,MEF2B,MEST,MGAT3,NCF2,NID2,NME1,PFKFB4,PRKCZ,PTGER2,PTP4A3,RAB11FIP4,S100A11,SCGB1A1,SDC1,SETBP1,SLC12A8,SLC7A11,SNAI1,SOCS3,TBX21,TGFB2,THBS1,TUBB2A,VEGFA	65
Cancer,Organismal Injury and Abnormalities	Advanced stage tumor	1.09e-07		0.881	ABLIM1,AFAP1L1,ANGPTL2,APOE,ASAH1,ATF3,BEX4,BMP2,CCNA1,CCR7,CD200,CD274,CEMIP,CSF1R,CST7,CUX2,CYBB,DAB2IP,EGFL7,ENPP2,EPAS1,EPHA7,F2R,FCGR1A,FCGR1B,FSCN1,FYN,GPR132,HCK,HCST,HGF,HMOX1,ICOS,IFITM3,IKZF2,IL1B,IL23A,ITGA9,JAG2,KDM6B,KIF1B,LAMA3,LGALS1,MAP3K21,MEF2B,MEST,MGAT3,NCF2,NID2,NME1,PFKFB4,PRKCZ,PTGER2,PTP4A3,RAB11FIP4,S100A11,SCGB1A1,SDC1,SETBP1,SLC12A8,SLC7A11,SNAI1,SOCS3,TBX21,TGFB2,THBS1…	69
Cancer,Organismal Injury and Abnormalities	Advanced malignant tumor	2.16e-07		0.881	ABLIM1,AFAP1L1,ANGPTL2,APOE,ASAH1,ATF3,BEX4,BMP2,CCNA1,CCR7,CD200,CD274,CEMIP,CSF1R,CST7,CUX2,CYBB,DAB2IP,EGFL7,ENPP2,EPAS1,EPHA7,F2R,FCGR1A,FCGR1B,FSCN1,FYN,GPR132,HCK,HCST,HGF,HMOX1,ICOS,IFITM3,IKZF2,IL1B,IL23A,ITGA9,JAG2,KDM6B,KIF1B,LAMA3,LGALS1,MAP3K21,MEF2B,MEST,MGAT3,NCF2,NID2,NME1,PFKFB4,PRKCZ,PTGER2,PTP4A3,RAB11FIP4,S100A11,SCGB1A1,SDC1,SETBP1,SLC12A8,SLC7A11,SNAI1,SOCS3,TBX21,TGFB2,THBS1…	68
Cancer,Organismal Injury and Abnormalities	Cancer of cells	0.000217		0.925	ABCG1,ABLIM1,ADAMTS10,ADGRE2,AFAP1L1,ANGPTL2,APOE,APOL4,ARMCX2,ASAH1,ASNS,ATF3,ATF5,ATP10A,ATP1A3,BEX4,BIN2,BMP2,BRINP2,BTBD7,C1orf198,CBX4,CCDC141,CCDC91,CCL17,CCPG1,CCR7,CD200,CD274,CD5,CDC42BPA,CDCA4,CEBPB,CELSR1,CEMIP,CHFR,COL5A1,CPNE7,CRLF2,CSF1R,CYBB,DAB2IP,DISP3,DLG5,DTWD2,ECM1,EEF1A2,EGFL7,EIF4E3,EMILIN1,ENPP2,EPAS1,ERN1,F2R,FCER2,FMO4,FRMPD1,FSCN1,FYN,GALC,GBP2,GFI1,GH1,GK5,GNAI1,GPR132,…	173
Cancer,Gastrointestinal Disease,Hepatic System Disease,Organismal Injury and Abnormalities	Liver carcinoma	7.98e-07		1.009	ABCA9,ABCG1,ADGRF3,AFAP1L1,AGRN,AMH,APOE,ARHGAP44,ARHGEF40,ARSG,ASAH1,ATF5,ATP10A,ATP1A3,B3GNT7,B4GALT5,BHLHE40,BIN2,BRINP2,BTBD7,CBX4,CCDC112,CCNA1,CCR1,CD109,CD200,CD274,CD5,CDC42BPA,CELSR1,CLMN,COL5A1,CPXM1,CSF1R,CSGALNACT1,CTF1,CUX2,CYB5A,CYP2W1,CYTL1,DAB2IP,DACT1,DENND5B,DLG5,DNAJB9,DNAJC15,ECM1,EEF1A2,EFR3B,EGFL7,EHD4,EIF4E3,ENPP2,EPHA4,EPHA7,FBP1,FRMPD1,FSTL5,GALC,GALE,GBP2,GK5,GNAI1,GPR15…	174
Cancer,Gastrointestinal Disease,Organismal Injury and Abnormalities	Digestive organ tumor	2.06e-11		1.087	A2M,ABCA9,ABCG1,ABLIM1,ADAMTS10,ADAP2,ADGRE2,ADGRF3,ADM2,AFAP1L1,AGRN,AHRR,ALDH1L2,AMH,ANGPTL2,ANKRD13B,APOE,APOL4,ARHGAP44,ARHGEF40,ARHGEF5,ARMCX2,ARMCX3,ARMCX5-GPRASP2/GPRASP2,ARSG,ASAH1,ASNS,ASPHD2,ATF3,ATF5,ATP10A,ATP1A3,B3GNT7,B3GNT9,B4GALT5,BEST3,BEX4,BHLHE40,BIN1,BIN2,BMP2,BRINP2,BTBD6,BTBD7,C1orf198,CALML6,CBX4,CCDC112,CCDC141,CCDC91,CCL28,CCNA1,CCPG1,CCR1,CCR7,CD109,CD200,CD274,CD5,CDC42…	377
Cancer,Gastrointestinal Disease,Hepatic System Disease,Organismal Injury and Abnormalities	Liver cancer	3.9e-06		1.213	ABCA9,ABCG1,ADGRF3,AFAP1L1,AGRN,AMH,APOE,ARHGAP44,ARHGEF40,ARSG,ASAH1,ATF5,ATP10A,ATP1A3,B3GNT7,B4GALT5,BHLHE40,BIN2,BRINP2,BTBD7,CBX4,CCDC112,CCNA1,CCR1,CD109,CD200,CD274,CD5,CDC42BPA,CELSR1,CLMN,COL5A1,CPXM1,CSF1R,CSGALNACT1,CTF1,CUX2,CYB5A,CYP2W1,CYTL1,DAB2IP,DACT1,DENND5B,DLG5,DNAJB9,DNAJC15,ECM1,EEF1A2,EFR3B,EGFL7,EHD4,EIF4E3,ENPP2,EPHA4,EPHA7,FBP1,FRMPD1,FSTL5,GALC,GALE,GBP2,GK5,GNAI1,GOT1,…	176
Cancer,Gastrointestinal Disease,Organismal Injury and Abnormalities	Digestive system cancer	1.95e-12		1.244	A2M,ABCA9,ABCG1,ABLIM1,ADAMTS10,ADAP2,ADGRE2,ADGRF3,ADM2,AFAP1L1,AGRN,AHRR,ALDH1L2,AMH,ANGPTL2,ANKRD13B,APOE,APOL4,ARHGAP44,ARHGEF40,ARHGEF5,ARMCX2,ARMCX3,ARMCX5-GPRASP2/GPRASP2,ARSG,ASAH1,ASNS,ASPHD2,ATF3,ATF5,ATP10A,ATP1A3,B3GNT7,B3GNT9,B4GALT5,BEST3,BEX4,BHLHE40,BIN1,BIN2,BMP2,BRINP2,BTBD6,BTBD7,C1orf198,CALML6,CBX4,CCDC112,CCDC141,CCDC91,CCL28,CCNA1,CCPG1,CCR1,CCR7,CD109,CD200,CD274,CD5,CDC42…	375
Cancer,Gastrointestinal Disease,Organismal Injury and Abnormalities	Hepatobiliary carcinoma	3.93e-06		1.293	A2M,ABCA9,ABCG1,ADGRF3,AFAP1L1,AGRN,AMH,APOE,ARHGAP44,ARHGEF40,ARSG,ASAH1,ATF5,ATP10A,ATP1A3,B3GNT7,B4GALT5,BHLHE40,BIN2,BRINP2,BTBD7,CBX4,CCDC112,CCNA1,CCR1,CD109,CD200,CD274,CD5,CDC42BPA,CELSR1,CLMN,COL5A1,CPXM1,CSF1R,CSGALNACT1,CTF1,CTPS2,CUX2,CYB5A,CYP2W1,CYTL1,DAB2IP,DACT1,DENND5B,DLG5,DNAJB9,DNAJC15,ECM1,EEF1A2,EFR3B,EGFL7,EHD4,EIF4E3,ENPP2,EPHA4,EPHA7,FBP1,FRMPD1,FSTL5,GALC,GALE,GBP2,GK5,G…	179
Cancer,Gastrointestinal Disease,Hepatic System Disease,Organismal Injury and Abnormalities	Liver tumor	7.17e-06		1.345	A2M,ABCA9,ABCG1,ADAMTS10,ADGRF3,AFAP1L1,AGRN,AMH,APOE,ARHGAP44,ARHGEF40,ARMCX2,ARSG,ASAH1,ASNS,ATF5,ATP10A,ATP1A3,B3GNT7,B4GALT5,BHLHE40,BIN2,BMP2,BRINP2,BTBD7,CBX4,CCDC112,CCNA1,CCR1,CD109,CD200,CD274,CD5,CDC42BPA,CEBPB,CELSR1,CLMN,COL5A1,CPXM1,CSF1R,CSGALNACT1,CTF1,CUX2,CYB5A,CYP2W1,CYTL1,DAB2IP,DACT1,DDN,DENND5B,DLG5,DNAJB9,DNAJC15,ECM1,EEF1A2,EFR3B,EGFL7,EHD4,EIF4E3,ELFN1,ENPP2,EPHA4,EPHA7,ER…	198
Cancer,Gastrointestinal Disease,Hepatic System Disease,Organismal Injury and Abnormalities	Hepatobiliary system cancer	1.58e-05		1.447	A2M,ABCA9,ABCG1,ADGRF3,AFAP1L1,AGRN,AMH,APOE,ARHGAP44,ARHGEF40,ARSG,ASAH1,ATF5,ATP10A,ATP1A3,B3GNT7,B4GALT5,BHLHE40,BIN2,BRINP2,BTBD7,CBX4,CCDC112,CCNA1,CCR1,CD109,CD200,CD274,CD5,CDC42BPA,CELSR1,CLMN,COL5A1,CPXM1,CSF1R,CSGALNACT1,CTF1,CTPS2,CUX2,CYB5A,CYP2W1,CYTL1,DAB2IP,DACT1,DENND5B,DLG5,DNAJB9,DNAJC15,ECM1,EEF1A2,EFR3B,EGFL7,EHD4,EIF4E3,ENPP2,EPHA4,EPHA7,FBP1,FRMPD1,FSTL5,GALC,GALE,GBP2,GK5,G…	181
Cancer,Organismal Injury and Abnormalities	Metastasis of cells	0.000185		1.503	ABLIM1,ASAH1,ATF3,BMP2,CD274,CYBB,DAB2IP,EGFL7,ENPP2,F2R,FSCN1,FYN,GPR132,HGF,HMOX1,IL1B,KDM6B,NCF2,NID2,NME1,SDC1,SNAI1,TBX21,THBS1	24
Cancer,Organismal Injury and Abnormalities	Metastasis of tumor cell lines	8.16e-05		1.633	ABLIM1,ASAH1,ATF3,CD274,CYBB,DAB2IP,EGFL7,ENPP2,F2R,FSCN1,FYN,GPR132,HGF,HMOX1,IL1B,KDM6B,NCF2,NME1,SDC1,SNAI1,TBX21,THBS1	22
Cancer,Organismal Injury and Abnormalities	Neoplasia of cells	4.02e-05	Increased	2.005	ABCG1,ABLIM1,ADAMTS10,ADGRE2,AFAP1L1,ANGPTL2,APOE,APOL4,ARHGEF5,ARMCX2,ASAH1,ASNS,ATF3,ATF5,ATP10A,ATP1A3,BEX4,BIN1,BIN2,BMP2,BRINP2,BTBD7,C1orf198,CAMK2N2,CBX4,CCDC141,CCDC91,CCL17,CCNA1,CCPG1,CCR7,CD200,CD274,CD5,CDC42BPA,CDCA4,CEBPB,CELSR1,CEMIP,CHFR,COL5A1,CPNE7,CPT1A,CRLF2,CSF1R,CTPS2,CUX2,CYBB,DAB2IP,DISP3,DLG5,DTWD2,ECM1,EEF1A2,EGFL7,EIF4E3,EMILIN1,ENPP2,EPAS1,ERN1,F2R,FCER2,FCGR1A,FCGR1B,…	200
Cancer,Organismal Injury and Abnormalities	Neoplasia of tumor cell lines	1.92e-05	Increased	2.373	ABLIM1,ASAH1,ATF3,CAMK2N2,CD274,CYBB,DAB2IP,EGFL7,ENPP2,EPAS1,F2R,FSCN1,FYN,GPR132,HGF,HMOX1,IL1B,JAG2,KDM6B,MATK,NCF2,NEGR1,NME1,PRKCA,SDC1,SLC7A11,SNAI1,TBX21,THBS1,VEGFA,YEATS4	31
Cancer,Organismal Injury and Abnormalities	Head and neck tumor	7.99e-10			A2M,ABCA9,ABCG1,ABLIM1,ADAMTS10,ADAP2,ADGRE2,ADGRF3,ADM2,AFAP1L1,AGRN,AHRR,AK4,ALDH1L2,AMH,ANGPTL2,ANKRD13B,APOE,APOL4,ARHGAP44,ARHGEF40,ARHGEF5,ARL4A,ARMCX2,ARMCX5-GPRASP2/GPRASP2,ASAH1,ASNS,ATF5,ATP10A,ATP1A3,B3GNT7,B3GNT9,B4GALT5,BEX4,BIN1,BIN2,BMP2,BRINP2,BTBD6,BTBD7,C5orf63,CALML6,CAMK2N2,CBX4,CCDC112,CCDC141,CCDC91,CCL17,CCL25,CCNA1,CCPG1,CCR7,CD109,CD200,CD274,CD5,CDC42BPA,CDIP1,CEBPB,CELS…	346
Cancer,Endocrine System Disorders,Organismal Injury and Abnormalities	Endocrine gland tumor	1.11e-09			A2M,ABCA9,ABCG1,ABLIM1,ADAMTS10,ADAP2,ADGRE2,ADGRF3,ADM2,AFAP1L1,AGRN,AHRR,AK4,ALDH1L2,AMH,ANGPTL2,ANKRD13B,APOE,ARHGAP44,ARHGEF40,ARHGEF5,ARL4A,ARMCX2,ARMCX5-GPRASP2/GPRASP2,ASAH1,ASNS,ATF5,ATP10A,ATP1A3,B3GNT7,B3GNT9,B4GALT5,BIN1,BIN2,BMP2,BRINP2,BTBD6,BTBD7,C5orf63,CALML6,CAMK2N2,CBX4,CCDC112,CCDC141,CCDC91,CCL17,CCL25,CCNA1,CCPG1,CD109,CD200,CD274,CD5,CDC42BPA,CDIP1,CEBPB,CELSR1,CEMIP,CH25H,C…	333
Cancer,Endocrine System Disorders,Organismal Injury and Abnormalities	Nonpituitary endocrine tumor	1.54e-09			A2M,ABCA9,ABCG1,ABLIM1,ADAMTS10,ADAP2,ADGRE2,ADGRF3,ADM2,AFAP1L1,AGRN,AHRR,AK4,ALDH1L2,AMH,ANGPTL2,ANKRD13B,APOE,ARHGAP44,ARHGEF40,ARHGEF5,ARL4A,ARMCX2,ARMCX5-GPRASP2/GPRASP2,ASAH1,ASNS,ATF5,ATP10A,ATP1A3,B3GNT7,B3GNT9,B4GALT5,BIN1,BIN2,BMP2,BRINP2,BTBD6,BTBD7,C5orf63,CALML6,CAMK2N2,CBX4,CCDC112,CCDC141,CCDC91,CCL17,CCL25,CCNA1,CCPG1,CD109,CD200,CD274,CD5,CDC42BPA,CDIP1,CEBPB,CELSR1,CEMIP,CH25H,C…	331
Cancer,Organismal Injury and Abnormalities	Head and neck carcinoma	2.34e-09			A2M,ABCA9,ABCG1,ABLIM1,ADAMTS10,ADAP2,ADGRE2,ADGRF3,ADM2,AFAP1L1,AGRN,AHRR,AK4,ALDH1L2,AMH,ANGPTL2,ANKRD13B,APOE,APOL4,ARHGAP44,ARHGEF40,ARHGEF5,ARL4A,ARMCX2,ARMCX5-GPRASP2/GPRASP2,ASAH1,ASNS,ATF5,ATP10A,ATP1A3,B3GNT7,B3GNT9,B4GALT5,BEX4,BIN1,BIN2,BMP2,BRINP2,BTBD6,BTBD7,C5orf63,CALML6,CAMK2N2,CBX4,CCDC112,CCDC141,CCDC91,CCL17,CCL25,CCNA1,CCPG1,CCR7,CD109,CD200,CD274,CD5,CDC42BPA,CDIP1,CEBPB,CELS…	340
Cancer,Organismal Injury and Abnormalities	Head and neck cancer	3.07e-09			A2M,ABCA9,ABCG1,ABLIM1,ADAMTS10,ADAP2,ADGRE2,ADGRF3,ADM2,AFAP1L1,AGRN,AHRR,AK4,ALDH1L2,AMH,ANGPTL2,ANKRD13B,APOE,APOL4,ARHGAP44,ARHGEF40,ARHGEF5,ARL4A,ARMCX2,ARMCX5-GPRASP2/GPRASP2,ASAH1,ASNS,ATF5,ATP10A,ATP1A3,B3GNT7,B3GNT9,B4GALT5,BEX4,BIN1,BIN2,BMP2,BRINP2,BTBD6,BTBD7,C5orf63,CALML6,CAMK2N2,CBX4,CCDC112,CCDC141,CCDC91,CCL17,CCL25,CCNA1,CCPG1,CCR7,CD109,CD200,CD274,CD5,CDC42BPA,CDIP1,CEBPB,CELS…	341
Cancer,Endocrine System Disorders,Organismal Injury and Abnormalities	Endocrine cancer	4.78e-09			A2M,ABCA9,ABCG1,ABLIM1,ADAMTS10,ADAP2,ADGRE2,ADGRF3,ADM2,AFAP1L1,AGRN,AHRR,AK4,ALDH1L2,AMH,ANGPTL2,ANKRD13B,APOE,ARHGAP44,ARHGEF40,ARHGEF5,ARL4A,ARMCX2,ARMCX5-GPRASP2/GPRASP2,ASAH1,ASNS,ATF5,ATP10A,ATP1A3,B3GNT7,B3GNT9,B4GALT5,BIN1,BIN2,BMP2,BRINP2,BTBD6,BTBD7,C5orf63,CALML6,CAMK2N2,CBX4,CCDC112,CCDC141,CCDC91,CCL17,CCL25,CCNA1,CCPG1,CD109,CD200,CD274,CD5,CDC42BPA,CDIP1,CEBPB,CELSR1,CEMIP,CH25H,C…	327
Cancer,Gastrointestinal Disease,Organismal Injury and Abnormalities	Gastrointestinal carcinoma	5.16e-09			A2M,ABCA9,ABCG1,ABLIM1,ADAMTS10,ADAP2,ADGRE2,ADGRF3,ADM2,AFAP1L1,AGRN,AHRR,ALDH1L2,AMH,ANGPTL2,ANKRD13B,APOE,APOL4,ARHGAP44,ARHGEF40,ARHGEF5,ARMCX2,ARMCX3,ARMCX5-GPRASP2/GPRASP2,ARSG,ASAH1,ASNS,ASPHD2,ATF5,ATP10A,ATP1A3,B3GNT9,B4GALT5,BEST3,BEX4,BHLHE40,BIN2,BRINP2,BTBD6,BTBD7,C1orf198,CALML6,CBX4,CCDC141,CCDC91,CCL28,CCNA1,CCPG1,CCR1,CCR7,CD109,CD274,CDC42BPA,CEBPB,CELSR1,CEMIP,CH25H,CHAC1,CHFR,…	328
Cancer,Endocrine System Disorders,Organismal Injury and Abnormalities	Endocrine carcinoma	6.39e-09			A2M,ABCA9,ABCG1,ABLIM1,ADAMTS10,ADAP2,ADGRE2,ADGRF3,ADM2,AFAP1L1,AGRN,AHRR,AK4,ALDH1L2,AMH,ANGPTL2,ANKRD13B,APOE,ARHGAP44,ARHGEF40,ARHGEF5,ARL4A,ARMCX2,ARMCX5-GPRASP2/GPRASP2,ASAH1,ASNS,ATF5,ATP10A,ATP1A3,B3GNT7,B3GNT9,B4GALT5,BIN1,BIN2,BMP2,BRINP2,BTBD6,BTBD7,C5orf63,CALML6,CAMK2N2,CBX4,CCDC112,CCDC141,CCDC91,CCL17,CCL25,CCNA1,CCPG1,CD109,CD200,CD274,CD5,CDC42BPA,CDIP1,CEBPB,CELSR1,CEMIP,CH25H,C…	326
Cancer,Endocrine System Disorders,Organismal Injury and Abnormalities	Thyroid carcinoma	1.14e-08			A2M,ABCA9,ABCG1,ABLIM1,ADAMTS10,ADAP2,ADGRE2,ADGRF3,ADM2,AFAP1L1,AGRN,AHRR,AK4,ALDH1L2,AMH,ANGPTL2,ANKRD13B,APOE,ARHGAP44,ARHGEF40,ARHGEF5,ARL4A,ARMCX2,ARMCX5-GPRASP2/GPRASP2,ASAH1,ASNS,ATF5,ATP10A,ATP1A3,B3GNT7,B3GNT9,B4GALT5,BIN1,BIN2,BRINP2,BTBD6,BTBD7,C5orf63,CALML6,CAMK2N2,CBX4,CCDC112,CCDC141,CCDC91,CCL17,CCL25,CCNA1,CCPG1,CD109,CD200,CD274,CD5,CDC42BPA,CDIP1,CEBPB,CELSR1,CEMIP,CH25H,CHFR,C…	324
Cancer,Endocrine System Disorders,Organismal Injury and Abnormalities	Thyroid gland tumor	1.32e-08			A2M,ABCA9,ABCG1,ABLIM1,ADAMTS10,ADAP2,ADGRE2,ADGRF3,ADM2,AFAP1L1,AGRN,AHRR,AK4,ALDH1L2,AMH,ANGPTL2,ANKRD13B,APOE,ARHGAP44,ARHGEF40,ARHGEF5,ARL4A,ARMCX2,ARMCX5-GPRASP2/GPRASP2,ASAH1,ASNS,ATF5,ATP10A,ATP1A3,B3GNT7,B3GNT9,B4GALT5,BIN1,BIN2,BRINP2,BTBD6,BTBD7,C5orf63,CALML6,CAMK2N2,CBX4,CCDC112,CCDC141,CCDC91,CCL17,CCL25,CCNA1,CCPG1,CD109,CD200,CD274,CD5,CDC42BPA,CDIP1,CEBPB,CELSR1,CEMIP,CH25H,CHFR,C…	325
Cancer,Gastrointestinal Disease,Organismal Injury and Abnormalities	Malignant neoplasm of large intestine	1.88e-08			A2M,ABCA9,ABCG1,ABLIM1,ADAMTS10,ADAP2,ADGRE2,ADGRF3,ADM2,AFAP1L1,AGRN,AHRR,ALDH1L2,AMH,ANGPTL2,ANKRD13B,APOL4,ARHGAP44,ARHGEF40,ARHGEF5,ARMCX2,ARMCX3,ARMCX5-GPRASP2/GPRASP2,ARSG,ASAH1,ASNS,ASPHD2,ATF3,ATF5,ATP10A,ATP1A3,B3GNT9,B4GALT5,BEST3,BEX4,BHLHE40,BIN2,BMP2,BRINP2,BTBD6,BTBD7,C1orf198,CALML6,CBX4,CCDC141,CCDC91,CCL28,CCNA1,CCPG1,CCR1,CD109,CD274,CDC42BPA,CEBPB,CELSR1,CEMIP,CH25H,CHAC1,CHFR,…	325
Cancer,Gastrointestinal Disease,Organismal Injury and Abnormalities	Intestinal carcinoma	2.33e-08			A2M,ABCA9,ABCG1,ABLIM1,ADAMTS10,ADAP2,ADGRE2,ADGRF3,ADM2,AFAP1L1,AGRN,AHRR,ALDH1L2,AMH,ANGPTL2,ANKRD13B,APOL4,ARHGAP44,ARHGEF40,ARHGEF5,ARMCX2,ARMCX3,ARMCX5-GPRASP2/GPRASP2,ARSG,ASAH1,ASNS,ASPHD2,ATF5,ATP10A,ATP1A3,B3GNT9,B4GALT5,BEST3,BEX4,BHLHE40,BIN2,BRINP2,BTBD6,BTBD7,C1orf198,CALML6,CBX4,CCDC141,CCDC91,CCL28,CCNA1,CCPG1,CCR1,CD109,CD274,CDC42BPA,CEBPB,CELSR1,CEMIP,CH25H,CHAC1,CHFR,CHST3,CLCN…	312
Cancer,Organismal Injury and Abnormalities	Neck neoplasm	3.1e-08			A2M,ABCA9,ABCG1,ABLIM1,ADAMTS10,ADAP2,ADGRE2,ADGRF3,ADM2,AFAP1L1,AGRN,AHRR,AK4,ALDH1L2,AMH,ANGPTL2,ANKRD13B,APOE,ARHGAP44,ARHGEF40,ARHGEF5,ARL4A,ARMCX2,ARMCX5-GPRASP2/GPRASP2,ASAH1,ASNS,ATF5,ATP10A,ATP1A3,B3GNT7,B3GNT9,B4GALT5,BIN1,BIN2,BMP2,BRINP2,BTBD6,BTBD7,C5orf63,CALML6,CAMK2N2,CBX4,CCDC112,CCDC141,CCDC91,CCL17,CCL25,CCNA1,CCPG1,CD109,CD200,CD274,CD5,CDC42BPA,CDIP1,CEBPB,CELSR1,CEMIP,CH25H,C…	326
Cancer,Gastrointestinal Disease,Organismal Injury and Abnormalities	Large intestine carcinoma	3.79e-08			A2M,ABCA9,ABCG1,ABLIM1,ADAMTS10,ADAP2,ADGRE2,ADGRF3,ADM2,AFAP1L1,AGRN,AHRR,ALDH1L2,AMH,ANGPTL2,ANKRD13B,APOL4,ARHGAP44,ARHGEF40,ARHGEF5,ARMCX2,ARMCX3,ARMCX5-GPRASP2/GPRASP2,ARSG,ASAH1,ASNS,ASPHD2,ATF5,ATP10A,ATP1A3,B3GNT9,B4GALT5,BEST3,BEX4,BHLHE40,BIN2,BRINP2,BTBD6,BTBD7,C1orf198,CALML6,CBX4,CCDC141,CCDC91,CCL28,CCNA1,CCPG1,CCR1,CD109,CD274,CDC42BPA,CEBPB,CELSR1,CEMIP,CH25H,CHAC1,CHFR,CHST3,CLCN…	311
Cancer,Gastrointestinal Disease,Organismal Injury and Abnormalities	Large intestine adenocarcinoma	6.29e-08			A2M,ABCA9,ABCG1,ABLIM1,ADAMTS10,ADAP2,ADGRE2,ADGRF3,ADM2,AFAP1L1,AGRN,AHRR,ALDH1L2,AMH,ANGPTL2,ANKRD13B,APOL4,ARHGAP44,ARHGEF40,ARHGEF5,ARMCX2,ARMCX3,ARMCX5-GPRASP2/GPRASP2,ARSG,ASAH1,ASNS,ASPHD2,ATF5,ATP10A,ATP1A3,B3GNT9,B4GALT5,BEST3,BEX4,BHLHE40,BIN2,BRINP2,BTBD6,BTBD7,C1orf198,CALML6,CBX4,CCDC141,CCDC91,CCL28,CCNA1,CCPG1,CCR1,CD109,CD274,CDC42BPA,CEBPB,CELSR1,CEMIP,CH25H,CHAC1,CHFR,CHST3,CLCN…	308
Cancer,Gastrointestinal Disease,Organismal Injury and Abnormalities	Gastrointestinal adenocarcinoma	1.33e-07			A2M,ABCA9,ABCG1,ABLIM1,ADAMTS10,ADAP2,ADGRE2,ADGRF3,ADM2,AFAP1L1,AGRN,AHRR,ALDH1L2,AMH,ANGPTL2,ANKRD13B,APOL4,ARHGAP44,ARHGEF40,ARHGEF5,ARMCX2,ARMCX3,ARMCX5-GPRASP2/GPRASP2,ARSG,ASAH1,ASNS,ASPHD2,ATF5,ATP10A,ATP1A3,B3GNT9,B4GALT5,BEST3,BEX4,BHLHE40,BIN2,BRINP2,BTBD6,BTBD7,C1orf198,CALML6,CBX4,CCDC141,CCDC91,CCL28,CCNA1,CCPG1,CCR1,CD109,CD274,CDC42BPA,CEBPB,CELSR1,CEMIP,CH25H,CHAC1,CHFR,CHST3,CLCN…	313
Cancer,Dermatological Diseases and Conditions,Organismal Injury and Abnormalities	Skin cancer	7.39e-06			A2M,ABCA9,ABCG1,ADAMTS10,ADAP2,ADGRE2,ADGRF3,AFAP1L1,AGRN,AMH,ANGPTL2,ARHGAP44,ARHGEF5,ARMCX3,ARMCX5-GPRASP2/GPRASP2,ARSG,ASAH1,ASPHD2,ATF3,ATP10A,ATP1A3,B3GNT7,BEST3,BEX4,BIN2,BMP2,BRINP2,BTBD7,CCDC141,CCDC91,CCNA1,CCR1,CCR7,CD109,CD274,CD5,CDC42BPA,CEACAM6,CEBPG,CELSR1,CEMIP,CH25H,CHAC1,CLCN4,CLMN,CNIH3,COL5A1,CORO6,CPNE7,CPT1A,CPXM1,CRLF2,CRMP1,CSF1R,CSGALNACT1,CUX2,CYBB,DACT1,DDN,DENND5B,DISP…	244
Cancer,Organismal Injury and Abnormalities	Breast or pancreatic cancer	1.37e-05			ABCA9,ABLIM1,ADAMTS10,AGRN,AHRR,ALDH1L2,ANGPTL2,APOE,ARHGAP44,ARHGEF40,ARHGEF5,ARMCX5-GPRASP2/GPRASP2,ATF3,ATP10A,BHLHE40,BIN1,BIN2,BMP2,C1orf198,CAMK2N2,CBX4,CCDC141,CCL17,CCNA1,CCR1,CCR7,CD109,CD274,CD5,CDC42BPA,CEACAM6,CEBPB,CELSR1,CEMIP,COL5A1,CORO6,CPNE7,CPT1A,CRMP1,CSF1R,CUX2,CYBB,DACT1,DISP3,DLG5,DTWD2,ECM1,EEF1A2,ELFN1,ELOVL6,EMILIN1,ENPP2,EPAS1,EPHA7,ERN1,F2R,FGD5,FGF6,FKBP4,FMO4,FRMPD1,…	185
Cancer,Gastrointestinal Disease,Organismal Injury and Abnormalities	Colorectal cancer	6.72e-05			ABCA9,ABLIM1,ADAP2,ADGRE2,ADGRF3,ADM2,AFAP1L1,AGRN,AHRR,ALDH1L2,AMH,ANGPTL2,ARHGAP44,ARHGEF40,ARMCX2,ARMCX5-GPRASP2/GPRASP2,ASNS,ATF3,ATP10A,BEX4,BHLHE40,BMP2,BTBD6,BTBD7,CBX4,CCDC141,CCNA1,CCR1,CD274,CDC42BPA,CELSR1,CEMIP,CHAC1,CHST3,CLCN4,CLMN,COL5A1,CORO6,CPT1A,CPXM1,CRLF2,CRMP1,CSF1R,CTF1,CTPS2,CUX2,CYP2W1,DAB2IP,DISP3,DNAJB9,DRAM1,ECM1,ECM2,EEF1A2,EGFL7,EHD4,EIF4E3,ELFN1,ELFN2,EMILIN1,ENPP2,…	190
Cancer,Cell Cycle,Organismal Injury and Abnormalities	S phase of cancer cells	7.13e-05			FCER2,IL1B,IL6R,LGALS1	4
Cancer,Gastrointestinal Disease,Organismal Injury and Abnormalities	Colon cancer	0.000121			ABCA9,ABLIM1,ADAP2,ADGRE2,ADGRF3,ADM2,AFAP1L1,AGRN,AHRR,ALDH1L2,AMH,ARHGAP44,ARHGEF40,ARMCX2,ARMCX5-GPRASP2/GPRASP2,ASNS,ATF3,ATP10A,BEX4,BHLHE40,BMP2,BTBD6,BTBD7,CBX4,CCNA1,CD274,CDC42BPA,CELSR1,CHAC1,CHST3,CLCN4,CLMN,COL5A1,CORO6,CPT1A,CPXM1,CRLF2,CRMP1,CSF1R,CTPS2,CUX2,CYP2W1,DAB2IP,DISP3,DNAJB9,DRAM1,ECM1,ECM2,EEF1A2,EGFL7,EHD4,EIF4E3,ELFN1,ELFN2,EMILIN1,EPAS1,FCGR1A,FGD5,FRMPD1,FSCN1,FSTL5,G…	166
Cancer,Dermatological Diseases and Conditions,Organismal Injury and Abnormalities	Cutaneous melanoma	0.000151			A2M,ABCA9,ABCG1,ADAMTS10,ADAP2,ADGRE2,ADGRF3,AFAP1L1,AGRN,AMH,ARHGAP44,ARHGEF5,ARMCX5-GPRASP2/GPRASP2,ARSG,ASAH1,ASPHD2,ATF3,ATP10A,ATP1A3,B3GNT7,BEST3,BEX4,BIN2,BMP2,BRINP2,BTBD7,CCDC141,CCDC91,CCNA1,CCR1,CCR7,CD109,CD274,CDC42BPA,CEACAM6,CEBPG,CELSR1,CEMIP,CH25H,CHAC1,CLCN4,CLMN,CNIH3,COL5A1,CORO6,CPNE7,CPT1A,CPXM1,CRLF2,CRMP1,CSF1R,CSGALNACT1,CUX2,CYBB,DACT1,DDN,DENND5B,DISP3,DLG5,ECM2,EHD4,EI…	226
Cancer,Organismal Injury and Abnormalities,Reproductive System Disease	Genital tract cancer	0.000286			A2M,ABCA9,ADAMTS10,ADAP2,AHRR,ALDH1L2,ANKRD13B,APOE,APOL4,ARHGAP44,ARHGEF40,ARHGEF5,ARMCX2,ARMCX5-GPRASP2/GPRASP2,ASNS,ATF3,ATP10A,ATP1A3,BHLHE40,BIN1,BIN2,BMP2,CAMK2N2,CBX4,CCDC112,CCDC141,CCL25,CCNA1,CCPG1,CCR7,CD109,CD274,CEACAM6,CELSR1,CEMIP,CHAC1,CHFR,CLCN4,CLMN,COL5A1,CPNE7,CPT1A,CRMP1,CSF1R,CSGALNACT1,CUX2,CYBB,CYP2W1,DAB2IP,DACT1,DDIT3,DENND5B,DISP3,DLG5,DNAJC15,ECM1,ECM2,EEF1A2,EGFL7,ELF…	220
Â© 2000-2021 QIAGEN. All rights reserved.

## Sheet: IPA-cell cell signaling
Categories	Diseases or Functions Annotation	p-value	Predicted Activation State	Activation z-score	Molecules	# Molecules
Cell-To-Cell Signaling and Interaction	Interaction of blood cells	9.4e-08	Decreased	-2.421	A2M,ADGRE2,APOE,CCL17,CCL25,CCL28,CCR1,CCR7,CD200,CYBB,EEF1A2,EPHA4,F2R,FCGR1A,FYN,GH1,GP9,GPR132,HCK,HGF,HSPG2,ICOS,IL1B,IL6R,ITGB7,LGALS1,MRC1,NPY,P2RX7,PLTP,RGS16,THBS1,ULBP1,VEGFA	34
Cell-To-Cell Signaling and Interaction	Adhesion of blood cells	1.2e-07	Decreased	-2.383	A2M,ADGRE2,APOE,CCL17,CCL25,CCL28,CCR1,CCR7,CD200,CYBB,EPHA4,F2R,FCGR1A,FYN,GH1,GPR132,HCK,HGF,HSPG2,ICOS,IL1B,IL6R,ITGB7,LGALS1,MRC1,NPY,P2RX7,PLTP,RGS16,THBS1,VEGFA	31
Cell-To-Cell Signaling and Interaction,Hematological System Development and Function	Interaction of leukocytes	2.31e-07	Decreased	-2.247	A2M,ADGRE2,APOE,CCL17,CCL25,CCL28,CCR1,CCR7,CD200,CYBB,EEF1A2,F2R,FCGR1A,FYN,GH1,GPR132,HCK,HGF,ICOS,IL1B,IL6R,ITGB7,LGALS1,MRC1,NPY,P2RX7,PLTP,RGS16,THBS1,ULBP1,VEGFA	31
Cell-To-Cell Signaling and Interaction	Binding of blood cells	2.39e-07	Decreased	-2.421	A2M,ADGRE2,APOE,CCL17,CCL25,CCL28,CCR1,CCR7,CD200,CYBB,EPHA4,F2R,FCGR1A,FYN,GH1,GP9,GPR132,HCK,HGF,HSPG2,ICOS,IL1B,IL6R,ITGB7,LGALS1,MRC1,NPY,P2RX7,PLTP,RGS16,THBS1,ULBP1,VEGFA	33
Cell-To-Cell Signaling and Interaction,Hematological System Development and Function,Immune Cell Trafficking	Adhesion of immune cells	2.83e-07	Decreased	-2.208	A2M,ADGRE2,APOE,CCL17,CCL25,CCL28,CCR1,CCR7,CD200,CYBB,F2R,FCGR1A,FYN,GH1,GPR132,HCK,HGF,ICOS,IL1B,IL6R,ITGB7,LGALS1,MRC1,NPY,P2RX7,PLTP,RGS16,THBS1,VEGFA	29
Cell-To-Cell Signaling and Interaction,Hematological System Development and Function	Binding of leukocytes	5.73e-07	Decreased	-2.247	A2M,ADGRE2,APOE,CCL17,CCL25,CCL28,CCR1,CCR7,CD200,CYBB,F2R,FCGR1A,FYN,GH1,GPR132,HCK,HGF,ICOS,IL1B,IL6R,ITGB7,LGALS1,MRC1,NPY,P2RX7,PLTP,RGS16,THBS1,ULBP1,VEGFA	30
Cell-To-Cell Signaling and Interaction,Cellular Assembly and Organization	Cell-cell contact	1.75e-05	Decreased	-3.252	AGRN,APOE,ARHGEF5,CD200,CD274,CEACAM6,CUX2,DACT1,DLG5,EPB41L5,EPHA7,F2R,FKBP4,FSCN1,FYN,GH1,HGF,HSPG2,ICOS,IGSF9,IL1B,KDM5B,KIRREL2,LAMA3,LGALS1,LGMN,MARVELD1,MYLK,NEGR1,NME1,NRXN2,P2RX7,PLTP,PPP1R15A,PRKCA,PRKCZ,PTGER2,RAB17,REC8,SLC3A2,SNAI1,SPTBN2,THBS1,TNFAIP2,VEGFA	45
Cell-To-Cell Signaling and Interaction	Binding of lymphatic system cells	6.66e-05	Decreased	-2.371	APOE,CCL17,CCL25,CCL28,CCR1,CCR7,F2R,HGF,ICOS,IL1B,IL6R,ITGB7,NPY,THBS1,ULBP1	15
Cell-To-Cell Signaling and Interaction,Hematological System Development and Function	Interaction of lymphocytes	0.000248	Decreased	-2.371	CCL17,CCL25,CCL28,CCR1,CCR7,HGF,ICOS,IL1B,IL6R,ITGB7,NPY,RGS16,THBS1,ULBP1	14
Cell-To-Cell Signaling and Interaction,Hematological System Development and Function	Binding of lymphocytes	0.000316	Decreased	-2.18	CCL17,CCL25,CCL28,CCR1,CCR7,HGF,ICOS,IL1B,IL6R,ITGB7,NPY,THBS1,ULBP1	13
Cell-To-Cell Signaling and Interaction,Inflammatory Response	Immune response of antigen presenting cells	4.01e-07	Increased	2.125	BIN1,CEBPB,CH25H,CSF1R,ERN1,F2R,FCGR1A,FYN,GPR18,HCK,HGF,HMOX1,ICOS,IL1B,IL6R,P2RX7,PRKCA,SOCS3,THBS1,TNFSF4	20
Cell-To-Cell Signaling and Interaction,Inflammatory Response	Immune response of leukocytes	1.24e-09		1.571	APOE,BHLHE40,BIN1,CCR7,CD274,CEBPB,CH25H,CSF1R,ERN1,F2R,FBP1,FCGR1A,FYN,GPR18,HCK,HGF,HMOX1,ICOS,IL1B,IL23A,IL6R,LGALS1,P2RX7,PLXNA1,PRKCA,SOCS3,TBX21,THBS1,TNFRSF1B,TNFSF4,TREML2,YEATS4	32
Cell-To-Cell Signaling and Interaction	Response of mononuclear leukocytes	8.51e-09		1.127	APOE,BHLHE40,CCL25,CCR1,CCR7,CD200,CD274,CH25H,EPAS1,ERN1,FBP1,FYN,HMOX1,ICOS,IL1B,IL23A,LGALS1,P2RX7,PLXNA1,SOCS3,TBX21,TNFRSF18,TNFRSF1B,TREML2,YEATS4	25
Cell-To-Cell Signaling and Interaction,Hematological System Development and Function	Activation of blood cells	1.72e-08		0.788	AGRN,APOE,ATF3,BHLHE40,CCL17,CCR7,CD200,CD274,CD5,CEACAM6,CEBPB,CRLF2,CSF1R,CTF1,CYBB,DDIT3,F2R,FCGR1A,FYN,GFI1,GH1,GP9,HCK,HGF,HMOX1,HSPG2,HYOU1,ICOS,IL1B,IL23A,IL6R,LGALS1,MRGPRX2,NDFIP1,NPY,P2RX1,P2RX7,PIK3R6,PRKCA,PTGER2,RAB33A,RAB4A,SOCS2,ST6GAL1,TBX21,THBS1,TNFRSF18,TNFRSF1B,TNFSF4,TREML2,TRPM4,ULBP1,VEGFA	53
Cell-To-Cell Signaling and Interaction,Hematological System Development and Function,Immune Cell Trafficking,Inflammatory Response	Activation of leukocytes	7.26e-08		0.877	AGRN,APOE,ATF3,BHLHE40,CCL17,CCR7,CD200,CD274,CD5,CEACAM6,CEBPB,CRLF2,CSF1R,CTF1,CYBB,DDIT3,FCGR1A,FYN,GFI1,GH1,HCK,HGF,HMOX1,HYOU1,ICOS,IL1B,IL23A,IL6R,LGALS1,MRGPRX2,NDFIP1,NPY,P2RX7,PRKCA,PTGER2,RAB33A,RAB4A,SOCS2,ST6GAL1,TBX21,THBS1,TNFRSF18,TNFRSF1B,TNFSF4,TREML2,TRPM4,ULBP1,VEGFA	48
Cell-To-Cell Signaling and Interaction	Activation of cells	9.23e-08		0.513	AGRN,APOE,ATF3,BHLHE40,BMP2,CCL17,CCR7,CD200,CD274,CD5,CEACAM6,CEBPB,CRLF2,CSF1R,CTF1,CYBB,DDIT3,ERN1,F2R,FCGR1A,FGF6,FYN,GFI1,GH1,GP9,HBEGF,HCK,HGF,HMOX1,HSPG2,HYOU1,ICOS,IL1B,IL23A,IL6R,KCNQ2,LGALS1,MGAT5B,MRGPRX2,NDFIP1,NPY,P2RX1,P2RX7,PIK3R6,PLTP,PRKCA,PRKCZ,PTGER2,RAB33A,RAB4A,SNAI1,SOCS2,ST6GAL1,TBX21,TGFB2,THBS1,TNFRSF18,TNFRSF1B,TNFSF4,TREML2,TRPM4,ULBP1,VEGFA	63
Cell-To-Cell Signaling and Interaction,Hematological System Development and Function,Immune Cell Trafficking,Inflammatory Response	Activation of phagocytes	1.01e-07		0.543	APOE,ATF3,CCL17,CCR7,CD200,CEACAM6,CEBPB,CRLF2,CSF1R,CTF1,CYBB,DDIT3,GFI1,GH1,HCK,HGF,HMOX1,IL1B,IL23A,MRGPRX2,NPY,P2RX7,PRKCA,PTGER2,TBX21,THBS1,TNFRSF1B,TREML2,TRPM4,ULBP1,VEGFA	31
Cell-To-Cell Signaling and Interaction	Response of lymphatic system cells	1.42e-07		1.088	BHLHE40,CCL25,CCR7,CD200,CD274,CH25H,EPAS1,ERN1,FBP1,FYN,HMOX1,ICOS,IL1B,IL23A,LGALS1,P2RX7,SOCS3,TBX21,TNFRSF18,TNFRSF1B,TREML2,YEATS4	22
Cell-To-Cell Signaling and Interaction,Cellular Movement	Recruitment of cells	1.62e-07		-0.085	APOE,CCL17,CCL28,CCR1,CCR7,CD200,CD274,CSF1R,EPAS1,FCER2,GPR132,HBEGF,HCK,HEY2,HGF,HMOX1,IL1B,IL23A,IL6R,ITGB7,KDM6B,LGALS1,MDK,P2RX1,SDC1,SNAI1,THBS1,TNFRSF1B,TREML2,VEGFA	30
Cell-To-Cell Signaling and Interaction,Hematological System Development and Function	Response of lymphocytes	1.7e-07		1.122	BHLHE40,CCL25,CD200,CD274,CH25H,EPAS1,ERN1,FBP1,FYN,HMOX1,ICOS,IL1B,IL23A,LGALS1,P2RX7,SOCS3,TBX21,TNFRSF18,TNFRSF1B,TREML2,YEATS4	21
Cell-To-Cell Signaling and Interaction,Cellular Movement	Recruitment of blood cells	2.82e-07		-0.227	APOE,CCL17,CCL28,CCR1,CCR7,CD200,CD274,CSF1R,EPAS1,FCER2,GPR132,HBEGF,HCK,HMOX1,IL1B,IL23A,IL6R,ITGB7,KDM6B,LGALS1,MDK,P2RX1,SDC1,SNAI1,THBS1,TNFRSF1B,TREML2,VEGFA	28
Cell-To-Cell Signaling and Interaction,Hematological System Development and Function,Immune Cell Trafficking,Inflammatory Response	Activation of antigen presenting cells	3.78e-07		0.172	APOE,ATF3,CCR7,CD200,CEBPB,CSF1R,CYBB,DDIT3,FCGR1A,GFI1,HCK,HGF,HMOX1,IL1B,IL23A,NPY,P2RX7,PRKCA,PTGER2,RAB33A,RAB4A,TBX21,THBS1,TNFRSF1B,TRPM4,ULBP1,VEGFA	27
Cell-To-Cell Signaling and Interaction,Cellular Movement,Hematological System Development and Function,Immune Cell Trafficking	Recruitment of leukocytes	5.61e-07		-0.35	APOE,CCL17,CCL28,CCR1,CCR7,CD200,CD274,CSF1R,EPAS1,FCER2,GPR132,HBEGF,HCK,HMOX1,IL1B,IL23A,IL6R,ITGB7,KDM6B,LGALS1,MDK,P2RX1,SDC1,SNAI1,THBS1,TNFRSF1B,TREML2	27
Cell-To-Cell Signaling and Interaction,Inflammatory Response	Immune response of macrophages	2.06e-06		1.731	BIN1,CEBPB,CH25H,CSF1R,ERN1,F2R,FCGR1A,FYN,GPR18,HCK,HGF,HMOX1,IL1B,IL6R,P2RX7,PRKCA,THBS1	17
Cell-To-Cell Signaling and Interaction,Inflammatory Response	Immune response of T lymphocytes	4.49e-06		0.381	APOE,CCR7,CD274,HMOX1,ICOS,IL1B,IL23A,LGALS1,P2RX7,PLXNA1,SOCS3,TBX21,TNFRSF1B,TREML2	14
Cell-To-Cell Signaling and Interaction,Cellular Function and Maintenance,Inflammatory Response	Phagocytosis of antigen presenting cells	4.66e-06		1.628	BIN1,CEBPB,CH25H,CSF1R,FCGR1A,FYN,GPR18,HCK,HGF,HMOX1,ICOS,IL1B,P2RX7,PRKCA,THBS1	15
Cell-To-Cell Signaling and Interaction	Response of myeloid cells	5.98e-06		1.399	ADGRE2,BIN1,CCR1,CEBPB,CH25H,CSF1R,ERN1,F2R,FCGR1A,FYN,GPR18,HCK,HGF,HMOX1,ICOS,IL1B,IL6R,P2RX7,PRKCA,THBS1	20
Cell-To-Cell Signaling and Interaction,Inflammatory Response	Response of phagocytes	7.57e-06		1.578	ADGRE2,BIN1,CCR1,CEBPB,CH25H,CSF1R,ERN1,F2R,FCGR1A,FYN,GPR18,HCK,HGF,HMOX1,ICOS,IL1B,IL6R,P2RX7,PRKCA,THBS1	20
Cell-To-Cell Signaling and Interaction,Nervous System Development and Function	Action potential of pyramidal neurons	8.17e-06			IL1B,KCNQ2,SLC6A9	3
Cell-To-Cell Signaling and Interaction,Cellular Function and Maintenance,Inflammatory Response	Phagocytosis of leukocytes	1.12e-05		1.395	BIN1,CEBPB,CH25H,CSF1R,FCGR1A,FYN,GPR18,HCK,HGF,HMOX1,ICOS,IL1B,P2RX7,PRKCA,THBS1,TREML2	16
Cell-To-Cell Signaling and Interaction,Hematological System Development and Function,Immune Cell Trafficking,Inflammatory Response	Activation of mononuclear leukocytes	1.16e-05		1.035	AGRN,APOE,BHLHE40,CCR7,CD200,CD274,CD5,CEACAM6,CTF1,FYN,GFI1,GH1,HGF,HYOU1,ICOS,IL1B,IL23A,IL6R,LGALS1,NDFIP1,NPY,P2RX7,SOCS2,ST6GAL1,TBX21,THBS1,TNFRSF18,TNFRSF1B,TNFSF4,TREML2,ULBP1,VEGFA	32
Cell-To-Cell Signaling and Interaction,Hematological System Development and Function,Inflammatory Response	Immune response of helper T lymphocytes	1.19e-05			CD274,ICOS,IL23A,LGALS1,SOCS3	5
Cell-To-Cell Signaling and Interaction,Cellular Function and Maintenance,Hematological System Development and Function,Inflammatory Response	Phagocytosis by macrophages	1.27e-05		1.422	BIN1,CEBPB,CH25H,CSF1R,FCGR1A,FYN,GPR18,HCK,HGF,HMOX1,IL1B,P2RX7,PRKCA,THBS1	14
Cell Signaling,Cell-To-Cell Signaling and Interaction	Cytokine and chemokine mediated signaling pathway	1.3e-05			CCR1,CRLF2,CSF1R,CTF1,ECM1,FCER2,FSCN1,FYN,HCK,HGF,HMOX1,IL1B,IL23A,IL6R,SDC1,SOCS3,TNFRSF1B,VEGFA	18
Cell-To-Cell Signaling and Interaction	Activation of lymphatic system cells	1.48e-05		0.498	AGRN,APOE,BHLHE40,CCR7,CD200,CD274,CD5,CEACAM6,FYN,GFI1,HGF,HYOU1,ICOS,IL1B,IL23A,IL6R,LGALS1,NDFIP1,NPY,P2RX7,PLTP,SOCS2,ST6GAL1,TBX21,THBS1,TNFRSF18,TNFRSF1B,TNFSF4,TREML2,ULBP1,VEGFA	31
Cell-To-Cell Signaling and Interaction,Cellular Growth and Proliferation	Stimulation of cells	2.3e-05		1.58	BMP2,CD274,CD5,FYN,GH1,HBEGF,HGF,HMOX1,ICOS,IL1B,IL23A,KCNQ2,LGALS1,NFATC4,NPY,P2RX1,P2RX7,PTGER2,TGFB2,THBS1,TNFRSF18,TNFRSF1B,VEGFA	23
Cell-To-Cell Signaling and Interaction,Inflammatory Response	Immune response of phagocytes	2.42e-05		1.56	BIN1,CEBPB,CH25H,CSF1R,ERN1,F2R,FCGR1A,FYN,GPR18,HCK,HGF,HMOX1,ICOS,IL1B,IL6R,P2RX7,PRKCA,THBS1	18
Cell-To-Cell Signaling and Interaction,Cellular Movement	Recruitment of myeloid cells	2.43e-05		-0.742	APOE,CCR1,CCR7,CD274,CSF1R,EPAS1,FCER2,GPR132,HBEGF,HCK,IL1B,IL6R,ITGB7,KDM6B,LGALS1,MDK,P2RX1,SNAI1,THBS1,TNFRSF1B,TREML2	21
Cell-To-Cell Signaling and Interaction,Hematological System Development and Function,Immune Cell Trafficking,Inflammatory Response	Activation of lymphocytes	2.83e-05		0.69	AGRN,APOE,BHLHE40,CCR7,CD200,CD274,CD5,CEACAM6,FYN,GFI1,HGF,HYOU1,ICOS,IL1B,IL23A,IL6R,LGALS1,NDFIP1,NPY,P2RX7,SOCS2,ST6GAL1,TBX21,THBS1,TNFRSF18,TNFRSF1B,TNFSF4,TREML2,ULBP1,VEGFA	30
Cell-To-Cell Signaling and Interaction,Cellular Function and Maintenance,Inflammatory Response	Phagocytosis of phagocytes	2.89e-05		1.154	BIN1,CEBPB,CH25H,CSF1R,FCGR1A,FYN,GPR18,HCK,HGF,HMOX1,ICOS,IL1B,P2RX7,PRKCA,THBS1	15
Cell Cycle,Cell-To-Cell Signaling and Interaction,Hematological System Development and Function,Inflammatory Response	Effector phase of helper T lymphocytes	3.22e-05			ICOS,IL23A,LGALS1	3
Cell-To-Cell Signaling and Interaction,Hematological System Development and Function	Activation of myeloid cells	4.55e-05		0.734	APOE,ATF3,CCL17,CD200,CEACAM6,CEBPB,CRLF2,CSF1R,CTF1,CYBB,DDIT3,GH1,HCK,HMOX1,IL1B,IL23A,MRGPRX2,NPY,P2RX7,PTGER2,THBS1,TREML2,TRPM4,ULBP1	24
Cell-To-Cell Signaling and Interaction,Cellular Movement,Hematological System Development and Function,Immune Cell Trafficking,Inflammatory Response	Recruitment of macrophages	6.32e-05		-0.539	APOE,CCR1,CD274,CSF1R,FCER2,HBEGF,HCK,IL1B,MDK,SNAI1,THBS1	11
Cell-To-Cell Signaling and Interaction,Cellular Movement,Hematological System Development and Function,Immune Cell Trafficking,Inflammatory Response	Recruitment of phagocytes	7.26e-05		-0.866	APOE,CCR1,CCR7,CD274,CSF1R,EPAS1,FCER2,GPR132,HBEGF,HCK,IL1B,IL6R,ITGB7,MDK,P2RX1,SNAI1,THBS1,TNFRSF1B,TREML2	19
Cardiovascular System Development and Function,Cell-To-Cell Signaling and Interaction	Binding of vascular endothelial cells	7.62e-05		-0.107	CD274,EGFL7,F2R,HGF,HSPA5,ICOS,IL1B,ITGB7,NPY,THBS1,TNFSF4,VEGFA	12
Cell-To-Cell Signaling and Interaction,Hematological System Development and Function	T cell response	7.78e-05		-0.059	CCL25,CD274,ERN1,FYN,HMOX1,ICOS,IL1B,IL23A,LGALS1,P2RX7,SOCS3,TBX21,TNFRSF18,TNFRSF1B	14
Cell-To-Cell Signaling and Interaction,Nervous System Development and Function	Neurotransmission	0.000103		-0.075	AGRN,APOE,CNIH3,DLG5,F2R,FGD4,FYN,GNAI1,GPR176,GRIK5,IL1B,KCNK9,KCNQ2,KIF1B,LGMN,NPY,NRXN2,P2RX1,PPP1R15A,PRKAR2B,PRKCA,PRKCZ,PTGER2,SCN3A,SLC6A9,SLC7A11,TNFRSF1B	27
Cell-To-Cell Signaling and Interaction,Hematological System Development and Function	Response of helper T lymphocytes	0.000115		1.387	CD274,HMOX1,ICOS,IL23A,LGALS1,SOCS3,TBX21	7
Cell-To-Cell Signaling and Interaction	Binding of tumor cell lines	0.000124		-1.229	APOE,CD274,CYBB,EGFL7,EMILIN1,F2R,FCER2,FYN,HCK,HGF,HSPA5,ICOS,IFITM3,IL1B,IL6R,ITGA9,LAMA3,NME1,PRKCA,PTP4A3,SDC1,SNAI1,ST6GAL1,THBS1,TNFRSF18,VEGFA	26
Cell-To-Cell Signaling and Interaction,Nervous System Development and Function	Synaptic transmission	0.000135		-0.168	AGRN,APOE,CNIH3,DLG5,F2R,FYN,GNAI1,GPR176,GRIK5,IL1B,KCNQ2,KIF1B,LGMN,NPY,NRXN2,P2RX1,PPP1R15A,PRKAR2B,PRKCA,PRKCZ,SLC6A9,SLC7A11,TNFRSF1B	23
Cardiovascular System Development and Function,Cell-To-Cell Signaling and Interaction	Adhesion of vascular endothelial cells	0.000153		-0.241	CD274,EGFL7,F2R,HGF,ICOS,IL1B,NPY,THBS1,TNFSF4,VEGFA	10
Cell-To-Cell Signaling and Interaction	Binding of lymphoma cell lines	0.000153		0.652	APOE,F2R,FYN,HCK,HGF,IL1B,PRKCA,SDC1,VEGFA	9
Cell-To-Cell Signaling and Interaction,Cellular Growth and Proliferation	Stimulation of kidney cells	0.000156			HBEGF,HGF,IL1B	3
Cell-To-Cell Signaling and Interaction	Adhesion of colorectal cancer cell lines	0.000161		-0.93	CD274,HGF,ICOS,ITGA9,NME1,ST6GAL1,VEGFA	7
Cell-To-Cell Signaling and Interaction	Binding of colorectal cancer cell lines	0.000177		-1.568	CD274,HGF,ICOS,IL1B,ITGA9,NME1,ST6GAL1,VEGFA	8
Cell-To-Cell Signaling and Interaction,Cellular Movement,Hematological System Development and Function,Immune Cell Trafficking	Recruitment of granulocytes	0.000184		-0.21	APOE,CCR1,CCR7,CD274,EPAS1,FCER2,GPR132,HCK,IL1B,IL6R,KDM6B,LGALS1,MDK,P2RX1,THBS1,TREML2	16
Cell-To-Cell Signaling and Interaction	Adhesion of hepatoma cell lines	0.000246		0.152	ICOS,LAMA3,NME1,VEGFA	4
Cell-To-Cell Signaling and Interaction	Response of smooth muscle cells	0.000246		1.188	CRLF2,HGF,IL1B,THBS1	4
Cell Cycle,Cell-To-Cell Signaling and Interaction,Hematological System Development and Function,Inflammatory Response	Effector phase of T lymphocytes	0.000246			ICOS,IL23A,LGALS1,TBX21	4
Cell-To-Cell Signaling and Interaction,Nervous System Development and Function	Potentiation of synapse	0.000248		1.353	APOE,CD200,CRMP1,CYBB,ELFN1,EPHA4,FYN,GNAI1,HTR7,IL1B,LGMN,NFATC4,NPY,PLK2,PRKACB,PRKCA,PRKCZ,PTGER2,SPTBN2,VEGFA	20
Cardiovascular System Development and Function,Cell-To-Cell Signaling and Interaction	Interaction of endothelial cells	0.000271		-0.76	CCR1,CD274,EEF1A2,EGFL7,F2R,HGF,HSPA5,ICOS,IL1B,ITGB7,NPY,PRKCA,THBS1,TNFSF4,VEGFA	15
Cell-To-Cell Signaling and Interaction,Hematological System Development and Function,Inflammatory Response	Binding of professional phagocytic cells	0.000294		-1.229	A2M,ADGRE2,APOE,CCR1,CYBB,F2R,FCGR1A,GH1,HCK,IL1B,ITGB7,MRC1,NPY,PLTP,VEGFA	15
Cell-To-Cell Signaling and Interaction,Hematological System Development and Function,Immune Cell Trafficking,Inflammatory Response	Activation of macrophages	0.000301		0.37	APOE,ATF3,CD200,CEBPB,CSF1R,CYBB,DDIT3,HCK,HMOX1,IL1B,IL23A,NPY,P2RX7,PTGER2,THBS1,TRPM4,ULBP1	17
Cell-To-Cell Signaling and Interaction	Response of muscle cells	0.000361		1.513	CRLF2,HGF,IL1B,NFATC4,THBS1	5
Cardiovascular System Development and Function,Cell-To-Cell Signaling and Interaction,Cellular Assembly and Organization	Cell-cell adhesion of vascular endothelial cells	0.000401		-0.506	CD274,HGF,ICOS,VEGFA	4
Â© 2000-2021 QIAGEN. All rights reserved.

## Sheet: IPA-cell movement decreased
Categories	Diseases or Functions Annotation	p-value	Predicted Activation State	Activation z-score	Molecules	# Molecules
Cellular Movement,Hematological System Development and Function,Immune Cell Trafficking	Cell movement of leukocytes	6.32e-10	Decreased	-2.978	ABCG1,ADGRE2,ANGPTL2,APOE,ARHGEF5,CCL17,CCL25,CCL28,CCR1,CCR7,CD274,CD5,CH25H,CSF1R,CYBB,CYTL1,EEF1A2,EGFL7,ENPP2,EPAS1,F2R,FYN,GPR132,GPR18,HCK,HGF,HMOX1,HSPA5,ICOS,IL1B,IL23A,IL6R,ITGA9,ITGB7,LGALS1,LGMN,MDK,MYLK,NPR1,NPY,P2RX7,PLTP,PPP1R15A,PRKCA,PRKCZ,RGS16,S1PR3,SCGB1A1,SDC1,SOCS3,TBX21,TGFB2,THBS1,TNFRSF18,TNFRSF1B,TNFSF4,TREML2,TRPM4,UNC5B,VEGFA	60
Cellular Movement,Hematological System Development and Function,Immune Cell Trafficking	Cellular infiltration by mononuclear leukocytes	0.000102	Decreased	-2.589	ABCG1,APOE,CCR1,CCR7,CD274,HCK,HMOX1,ICOS,IL1B,IL23A,IL6R,LGALS1,MYLK,P2RX7,TNFSF4,UNC5B	16
Cellular Movement,Hematological System Development and Function,Immune Cell Trafficking	Cell movement of mononuclear leukocytes	2.45e-07	Decreased	-2.537	ABCG1,APOE,CCL17,CCL25,CCL28,CCR1,CCR7,CD274,CH25H,CYTL1,ENPP2,F2R,FYN,GPR132,HCK,HGF,HMOX1,ICOS,IL1B,IL23A,IL6R,ITGA9,ITGB7,LGALS1,LGMN,MYLK,P2RX7,PRKCZ,RGS16,S1PR3,SOCS3,THBS1,TNFRSF1B,TNFSF4,TRPM4,UNC5B,VEGFA	37
Cellular Movement,Hematological System Development and Function,Immune Cell Trafficking	Transmigration of leukocytes	0.000227	Decreased	-2.526	CCL25,CCR1,CCR7,CD274,ENPP2,HGF,IL1B,LGALS1,MYLK,NPY,S1PR3,VEGFA	12
Cellular Movement,Hematological System Development and Function,Immune Cell Trafficking	Cellular infiltration by leukocytes	5.63e-08	Decreased	-2.398	ABCG1,APOE,CCR1,CCR7,CD274,CSF1R,CYBB,EEF1A2,EGFL7,EPAS1,F2R,GPR18,HCK,HGF,HMOX1,HSPA5,ICOS,IL1B,IL23A,IL6R,LGALS1,MDK,MYLK,P2RX7,PLTP,PPP1R15A,PRKCA,SCGB1A1,SOCS3,TBX21,THBS1,TNFRSF18,TNFRSF1B,TNFSF4,UNC5B	35
Cellular Movement,Hematological System Development and Function,Immune Cell Trafficking	Cell movement of lymphocytes	5.27e-06	Decreased	-2.219	ABCG1,APOE,CCL17,CCL25,CCL28,CCR1,CCR7,CD274,CH25H,ENPP2,FYN,GPR132,HGF,HMOX1,ICOS,IL1B,IL23A,ITGA9,ITGB7,LGALS1,MYLK,P2RX7,PRKCZ,RGS16,S1PR3,SOCS3,THBS1,TNFRSF1B,TNFSF4,TRPM4	30
Cell-To-Cell Signaling and Interaction,Hematological System Development and Function,Immune Cell Trafficking	Adhesion of immune cells	2.83e-07	Decreased	-2.208	A2M,ADGRE2,APOE,CCL17,CCL25,CCL28,CCR1,CCR7,CD200,CYBB,F2R,FCGR1A,FYN,GH1,GPR132,HCK,HGF,ICOS,IL1B,IL6R,ITGB7,LGALS1,MRC1,NPY,P2RX7,PLTP,RGS16,THBS1,VEGFA	29
Cell-mediated Immune Response,Cellular Movement,Hematological System Development and Function,Immune Cell Trafficking	T cell migration	6.37e-07	Decreased	-2.203	APOE,CCL17,CCL25,CCL28,CCR1,CCR7,CD274,ENPP2,FYN,HGF,ICOS,IL1B,IL23A,ITGA9,ITGB7,LGALS1,P2RX7,PRKCZ,RGS16,S1PR3,SOCS3,THBS1,TNFSF4,TRPM4	24
Cellular Movement,Immune Cell Trafficking	Leukocyte migration	1.48e-11	Decreased	-2.126	ABCG1,ADGRE2,ANGPTL2,APOE,ARHGEF5,BMP2,CCL17,CCL25,CCL28,CCR1,CCR7,CD200,CD274,CD5,CEACAM6,CH25H,CSF1R,CYBB,CYTL1,EEF1A2,EGFL7,ENPP2,EPAS1,F2R,FCER2,FYN,GPR132,GPR18,HBEGF,HCK,HGF,HMOX1,HSPA5,ICOS,IL1B,IL23A,IL6R,ITGA9,ITGB7,JCHAIN,KDM6B,LGALS1,LGMN,MDK,MRGPRX2,MYLK,NPR1,NPY,P2RX1,P2RX7,PLTP,PPP1R15A,PRKCA,PRKCZ,RGS16,S1PR3,SCGB1A1,SDC1,SLC3A2,SLC7A11,SNAI1,SOCS3,TBX21,TGFB2,THBS1,TNFRSF18,TNFRSF…	72
Cell-mediated Immune Response,Cellular Movement,Hematological System Development and Function,Immune Cell Trafficking	Cell movement of T lymphocytes	1.26e-06	Decreased	-2.121	APOE,CCL17,CCL25,CCL28,CCR1,CCR7,CD274,ENPP2,FYN,HGF,ICOS,IL1B,IL23A,ITGB7,LGALS1,P2RX7,PRKCZ,RGS16,S1PR3,SOCS3,THBS1,TRPM4	22
Cellular Movement,Hematological System Development and Function,Immune Cell Trafficking,Inflammatory Response	Cell movement of phagocytes	2.36e-09	Decreased	-2.03	ANGPTL2,APOE,ARHGEF5,CCL17,CCL25,CCR1,CCR7,CD5,CSF1R,CYBB,CYTL1,EEF1A2,EPAS1,F2R,FYN,GPR18,HCK,HGF,HMOX1,HSPA5,IL1B,IL23A,IL6R,ITGA9,LGALS1,LGMN,MDK,MYLK,NPR1,NPY,P2RX7,PLTP,PPP1R15A,PRKCA,PRKCZ,S1PR3,SDC1,SOCS3,TGFB2,THBS1,TNFRSF18,TNFRSF1B,TNFSF4,TREML2,TRPM4,UNC5B,VEGFA	47
Cellular Movement,Immune Cell Trafficking	Cell movement of lymphatic system cells	5.77e-06	Decreased	-2.022	ABCG1,APOE,BMP2,CCL17,CCL25,CCL28,CCR1,CCR7,CD274,CH25H,ENPP2,FYN,GPR132,HGF,HMOX1,ICOS,IL1B,IL23A,ITGA9,ITGB7,LGALS1,MYLK,P2RX7,PRKCZ,RGS16,S1PR3,SOCS3,THBS1,TNFRSF1B,TNFSF4,TRPM4	31
Cellular Movement,Hematological System Development and Function,Immune Cell Trafficking,Inflammatory Response	Cell movement of macrophages	1.41e-05		-1.919	ANGPTL2,APOE,CCL25,CCR1,CSF1R,CYBB,CYTL1,EEF1A2,EPAS1,HCK,HGF,HMOX1,HSPA5,IL1B,MDK,MYLK,P2RX7,PLTP,PPP1R15A,SDC1,THBS1,TNFSF4,VEGFA	23
Cellular Movement,Hematological System Development and Function,Immune Cell Trafficking	Cell movement of antigen presenting cells	2.61e-07		-1.885	ANGPTL2,APOE,ARHGEF5,CCL17,CCL25,CCR1,CCR7,CD5,CSF1R,CYBB,CYTL1,EEF1A2,EPAS1,HCK,HGF,HMOX1,HSPA5,IL1B,LGALS1,MDK,MYLK,NPY,P2RX7,PLTP,PPP1R15A,S1PR3,SDC1,THBS1,TNFSF4,TRPM4,VEGFA	31
Cellular Movement,Hematological System Development and Function,Immune Cell Trafficking	Cellular infiltration by granulocytes	3.55e-07		-1.861	APOE,CCR1,CCR7,EPAS1,F2R,GPR18,HCK,HGF,HMOX1,ICOS,IL1B,IL6R,LGALS1,MDK,MYLK,PLTP,PRKCA,SCGB1A1,SOCS3,TNFRSF18,TNFRSF1B,UNC5B	22
Cellular Movement,Hematological System Development and Function,Immune Cell Trafficking	Homing of leukocytes	2.31e-09		-1.854	ANGPTL2,APOE,ARHGEF5,CCL17,CCL25,CCL28,CCR1,CCR7,CH25H,CSF1R,CYBB,CYTL1,ENPP2,F2R,FYN,GPR18,HCK,IL1B,IL23A,IL6R,ITGA9,ITGB7,LGALS1,LGMN,MDK,MYLK,NPR1,PRKCA,S1PR3,SOCS3,TGFB2,THBS1,TREML2,TRPM4,VEGFA	35
Cellular Movement,Hematological System Development and Function,Immune Cell Trafficking,Inflammatory Response	Cellular infiltration by phagocytes	1.71e-05		-1.784	APOE,CCR1,CSF1R,CYBB,EEF1A2,EPAS1,GPR18,HGF,HMOX1,HSPA5,IL1B,IL6R,LGALS1,MDK,P2RX7,PLTP,PPP1R15A,PRKCA,SOCS3,TNFRSF18,TNFRSF1B,TNFSF4,UNC5B	23
Hematological System Development and Function,Immune Cell Trafficking,Inflammatory Response,Tissue Development	Accumulation of phagocytes	6.08e-06		-1.761	ABCG1,APOE,CCR1,CCR7,CD200,DDIT3,F2R,GFI1,HCK,HMOX1,IL1B,ITGA9,THBS1,TNFRSF1B,VEGFA	15
Cellular Movement,Hematological System Development and Function,Immune Cell Trafficking	Homing of mononuclear leukocytes	5.79e-06		-1.75	CCL17,CCL25,CCL28,CCR1,CCR7,CH25H,CYTL1,ENPP2,F2R,FYN,IL1B,ITGB7,LGALS1,LGMN,MYLK,S1PR3,SOCS3,THBS1,VEGFA	19
Cellular Movement,Hematological System Development and Function,Immune Cell Trafficking	Lymphocyte migration	5.73e-06		-1.739	APOE,CCL17,CCL25,CCL28,CCR1,CCR7,CD274,ENPP2,FYN,GPR132,HGF,ICOS,IL1B,IL23A,ITGA9,ITGB7,LGALS1,MYLK,P2RX7,PRKCZ,RGS16,S1PR3,SOCS3,THBS1,TNFRSF1B,TNFSF4,TRPM4	27
Cellular Movement,Hematological System Development and Function,Immune Cell Trafficking,Lymphoid Tissue Structure and Development	Homing of lymphocytes	0.00025		-1.59	CCL17,CCL25,CCL28,CCR1,CCR7,CH25H,ENPP2,FYN,ITGB7,MYLK,S1PR3,SOCS3,THBS1	13
Cellular Movement,Hematological System Development and Function,Immune Cell Trafficking,Inflammatory Response	Chemotaxis of leukocytes	6.82e-09		-1.566	ANGPTL2,APOE,ARHGEF5,CCL17,CCL25,CCL28,CCR1,CCR7,CH25H,CSF1R,CYBB,CYTL1,F2R,FYN,GPR18,HCK,IL1B,IL23A,IL6R,ITGA9,LGALS1,LGMN,MDK,MYLK,NPR1,PRKCA,S1PR3,SOCS3,TGFB2,THBS1,TREML2,TRPM4,VEGFA	33
Hematological System Development and Function,Immune Cell Trafficking,Inflammatory Response,Tissue Development	Accumulation of leukocytes	5.55e-09		-1.524	ABCG1,APOE,CCL17,CCL25,CCR1,CCR7,CD200,CD274,CYBB,DDIT3,ENPP2,EPHA4,F2R,GFI1,HCK,HMOX1,ICOS,IL1B,IL23A,ITGA9,P2RX7,RGS16,THBS1,TNFRSF1B,TNFSF4,TSC22D3,VEGFA	27
Cellular Movement,Hematological System Development and Function,Immune Cell Trafficking	Cell movement of granulocytes	3.87e-07		-1.5	APOE,CCL17,CCL28,CCR1,CCR7,CYBB,EPAS1,F2R,GPR18,HCK,HGF,HMOX1,ICOS,IL1B,IL23A,IL6R,ITGA9,LGALS1,MDK,MYLK,NPR1,PLTP,PRKCA,SCGB1A1,SOCS3,TGFB2,TNFRSF18,TNFRSF1B,TREML2,UNC5B,VEGFA	31
Cellular Movement,Hematological System Development and Function,Immune Cell Trafficking,Inflammatory Response	Chemotaxis of antigen presenting cells	4.78e-05		-1.496	ANGPTL2,APOE,ARHGEF5,CCL25,CCR1,CCR7,CSF1R,CYBB,CYTL1,HCK,IL1B,MDK,THBS1,TRPM4	14
Cellular Movement,Hematological System Development and Function,Immune Cell Trafficking	Migration of mononuclear leukocytes	8.58e-06		-1.461	APOE,CCL17,CCL25,CCL28,CCR1,CCR7,CD274,ENPP2,FYN,GPR132,HGF,ICOS,IL1B,IL23A,ITGA9,ITGB7,LGALS1,MYLK,P2RX7,PRKCZ,RGS16,S1PR3,SOCS3,THBS1,TNFRSF1B,TNFSF4,TRPM4,VEGFA	28
Cellular Movement,Hematological System Development and Function,Immune Cell Trafficking,Inflammatory Response	Infiltration by neutrophils	3.62e-05		-1.426	APOE,CCR1,EPAS1,GPR18,HGF,HMOX1,IL1B,IL6R,LGALS1,MDK,PLTP,PRKCA,SOCS3,TNFRSF18,TNFRSF1B,UNC5B	16
Cellular Movement,Hematological System Development and Function,Immune Cell Trafficking,Inflammatory Response	Chemotaxis of mononuclear leukocytes	1.17e-05		-1.425	CCL17,CCL25,CCL28,CCR1,CCR7,CH25H,CYTL1,F2R,FYN,IL1B,LGALS1,LGMN,MYLK,S1PR3,SOCS3,THBS1,VEGFA	17
Cellular Movement,Hematological System Development and Function,Immune Cell Trafficking	Migration of antigen presenting cells	1.27e-06		-1.398	APOE,ARHGEF5,CCL17,CCR7,CD5,CSF1R,CYBB,EPAS1,HCK,HGF,IL1B,LGALS1,MDK,MYLK,NPY,S1PR3,SDC1,VEGFA	18
Cellular Movement,Immune Cell Trafficking,Lymphoid Tissue Structure and Development	Homing of lymphatic system cells	3.05e-05		-1.395	BMP2,CCL17,CCL25,CCL28,CCR1,CCR7,CH25H,ENPP2,FYN,HGF,ITGB7,MYLK,S1PR3,SOCS3,THBS1	15
Cellular Movement,Hematological System Development and Function,Immune Cell Trafficking,Inflammatory Response	Cell movement of neutrophils	6.45e-06		-1.339	APOE,CCR1,CCR7,CYBB,EPAS1,GPR18,HCK,HGF,HMOX1,IL1B,IL23A,IL6R,ITGA9,LGALS1,MDK,MYLK,NPR1,PLTP,PRKCA,SOCS3,TGFB2,TNFRSF18,TNFRSF1B,TREML2,UNC5B	25
Cellular Movement,Hematological System Development and Function,Immune Cell Trafficking,Inflammatory Response	Chemotaxis of phagocytes	5.05e-07		-1.086	ANGPTL2,APOE,ARHGEF5,CCL17,CCL25,CCR1,CCR7,CSF1R,CYBB,CYTL1,F2R,FYN,HCK,IL1B,IL23A,ITGA9,LGALS1,LGMN,MDK,NPR1,PRKCA,TGFB2,THBS1,TREML2,TRPM4,VEGFA	26
Cellular Movement,Hematological System Development and Function,Immune Cell Trafficking,Inflammatory Response	Migration of phagocytes	0.000162		-1.07	APOE,ARHGEF5,CCL17,CCR1,CCR7,CD5,CSF1R,CYBB,EPAS1,FYN,HCK,HGF,IL1B,LGALS1,MDK,MYLK,NPY,S1PR3,SDC1,VEGFA	20
Cellular Movement,Immune Cell Trafficking,Lymphoid Tissue Structure and Development	Chemotaxis of lymphatic system cells	4.39e-05		-0.995	BMP2,CCL17,CCL25,CCL28,CCR1,CCR7,CH25H,FYN,HGF,MYLK,S1PR3,SOCS3,THBS1	13
Cellular Movement,Hematological System Development and Function,Immune Cell Trafficking,Inflammatory Response	Transmigration of dendritic cells	0.000401		-0.937	CCR7,IL1B,LGALS1,NPY	4
Cell-To-Cell Signaling and Interaction,Cellular Movement,Hematological System Development and Function,Immune Cell Trafficking,Inflammatory Response	Recruitment of phagocytes	7.26e-05		-0.866	APOE,CCR1,CCR7,CD274,CSF1R,EPAS1,FCER2,GPR132,HBEGF,HCK,IL1B,IL6R,ITGB7,MDK,P2RX1,SNAI1,THBS1,TNFRSF1B,TREML2	19
Hematological System Development and Function,Immune Cell Trafficking,Inflammatory Response,Tissue Development	Accumulation of antigen presenting cells	8.31e-06		-0.838	ABCG1,APOE,CCR1,CCR7,CD200,F2R,HCK,HMOX1,THBS1,TNFRSF1B,VEGFA	11
Hematological System Development and Function,Immune Cell Trafficking,Inflammatory Response,Tissue Development	Accumulation of mononuclear leukocytes	9.68e-08		-0.836	APOE,CCL17,CCL25,CCR1,CCR7,CD274,DDIT3,ENPP2,EPHA4,GFI1,ICOS,IL23A,P2RX7,RGS16,TNFRSF1B,TNFSF4,TSC22D3,VEGFA	18
Hematological System Development and Function,Immune Cell Trafficking,Inflammatory Response,Tissue Development	Accumulation of macrophages	1.38e-05		-0.714	ABCG1,APOE,CCR1,CD200,F2R,HCK,HMOX1,THBS1,TNFRSF1B,VEGFA	10
Hematological System Development and Function,Immune Cell Trafficking,Inflammatory Response,Tissue Development	Accumulation of T lymphocytes	2.85e-06		-0.565	APOE,CCL17,CCL25,CCR1,CCR7,CD274,EPHA4,ICOS,IL23A,P2RX7,RGS16,TNFRSF1B,TNFSF4	13
Cell-To-Cell Signaling and Interaction,Cellular Movement,Hematological System Development and Function,Immune Cell Trafficking,Inflammatory Response	Recruitment of macrophages	6.32e-05		-0.539	APOE,CCR1,CD274,CSF1R,FCER2,HBEGF,HCK,IL1B,MDK,SNAI1,THBS1	11
Cellular Movement,Hematological System Development and Function,Immune Cell Trafficking,Inflammatory Response	Cell movement of dendritic cells	0.000347		-0.473	APOE,ARHGEF5,CCL17,CCL25,CCR1,CCR7,CD5,CYBB,IL1B,LGALS1,NPY,S1PR3,TRPM4	13
Hematological System Development and Function,Immune Cell Trafficking,Inflammatory Response,Tissue Development	Accumulation of lymphocytes	6.13e-07		-0.431	APOE,CCL17,CCL25,CCR1,CCR7,CD274,ENPP2,EPHA4,ICOS,IL23A,P2RX7,RGS16,TNFRSF1B,TNFSF4,TSC22D3,VEGFA	16
Cell-To-Cell Signaling and Interaction,Cellular Movement,Hematological System Development and Function,Immune Cell Trafficking	Recruitment of leukocytes	5.61e-07		-0.35	APOE,CCL17,CCL28,CCR1,CCR7,CD200,CD274,CSF1R,EPAS1,FCER2,GPR132,HBEGF,HCK,HMOX1,IL1B,IL23A,IL6R,ITGB7,KDM6B,LGALS1,MDK,P2RX1,SDC1,SNAI1,THBS1,TNFRSF1B,TREML2	27
Cell-To-Cell Signaling and Interaction,Cellular Movement,Hematological System Development and Function,Immune Cell Trafficking	Recruitment of granulocytes	0.000184		-0.21	APOE,CCR1,CCR7,CD274,EPAS1,FCER2,GPR132,HCK,IL1B,IL6R,KDM6B,LGALS1,MDK,P2RX1,THBS1,TREML2	16
Cell-To-Cell Signaling and Interaction,Hematological System Development and Function,Immune Cell Trafficking,Inflammatory Response	Activation of antigen presenting cells	3.78e-07		0.172	APOE,ATF3,CCR7,CD200,CEBPB,CSF1R,CYBB,DDIT3,FCGR1A,GFI1,HCK,HGF,HMOX1,IL1B,IL23A,NPY,P2RX7,PRKCA,PTGER2,RAB33A,RAB4A,TBX21,THBS1,TNFRSF1B,TRPM4,ULBP1,VEGFA	27
Cell-To-Cell Signaling and Interaction,Hematological System Development and Function,Immune Cell Trafficking,Inflammatory Response	Activation of macrophages	0.000301		0.37	APOE,ATF3,CD200,CEBPB,CSF1R,CYBB,DDIT3,HCK,HMOX1,IL1B,IL23A,NPY,P2RX7,PTGER2,THBS1,TRPM4,ULBP1	17
Cell-To-Cell Signaling and Interaction,Hematological System Development and Function,Immune Cell Trafficking,Inflammatory Response	Activation of phagocytes	1.01e-07		0.543	APOE,ATF3,CCL17,CCR7,CD200,CEACAM6,CEBPB,CRLF2,CSF1R,CTF1,CYBB,DDIT3,GFI1,GH1,HCK,HGF,HMOX1,IL1B,IL23A,MRGPRX2,NPY,P2RX7,PRKCA,PTGER2,TBX21,THBS1,TNFRSF1B,TREML2,TRPM4,ULBP1,VEGFA	31
Cell-To-Cell Signaling and Interaction,Hematological System Development and Function,Immune Cell Trafficking,Inflammatory Response	Activation of lymphocytes	2.83e-05		0.69	AGRN,APOE,BHLHE40,CCR7,CD200,CD274,CD5,CEACAM6,FYN,GFI1,HGF,HYOU1,ICOS,IL1B,IL23A,IL6R,LGALS1,NDFIP1,NPY,P2RX7,SOCS2,ST6GAL1,TBX21,THBS1,TNFRSF18,TNFRSF1B,TNFSF4,TREML2,ULBP1,VEGFA	30
Cell-To-Cell Signaling and Interaction,Hematological System Development and Function,Immune Cell Trafficking,Inflammatory Response	Activation of leukocytes	7.26e-08		0.877	AGRN,APOE,ATF3,BHLHE40,CCL17,CCR7,CD200,CD274,CD5,CEACAM6,CEBPB,CRLF2,CSF1R,CTF1,CYBB,DDIT3,FCGR1A,FYN,GFI1,GH1,HCK,HGF,HMOX1,HYOU1,ICOS,IL1B,IL23A,IL6R,LGALS1,MRGPRX2,NDFIP1,NPY,P2RX7,PRKCA,PTGER2,RAB33A,RAB4A,SOCS2,ST6GAL1,TBX21,THBS1,TNFRSF18,TNFRSF1B,TNFSF4,TREML2,TRPM4,ULBP1,VEGFA	48
Cell-To-Cell Signaling and Interaction,Hematological System Development and Function,Immune Cell Trafficking,Inflammatory Response	Activation of mononuclear leukocytes	1.16e-05		1.035	AGRN,APOE,BHLHE40,CCR7,CD200,CD274,CD5,CEACAM6,CTF1,FYN,GFI1,GH1,HGF,HYOU1,ICOS,IL1B,IL23A,IL6R,LGALS1,NDFIP1,NPY,P2RX7,SOCS2,ST6GAL1,TBX21,THBS1,TNFRSF18,TNFRSF1B,TNFSF4,TREML2,ULBP1,VEGFA	32
Cellular Movement,Hematological System Development and Function,Humoral Immune Response,Immune Cell Trafficking,Lymphoid Tissue Structure and Development	Homing of Ab-secreting B cells	8.17e-06			CCL25,CCL28,ITGB7	3
Â© 2000-2021 QIAGEN. All rights reserved.

## Sheet: IPA-lymphoid tissue str develop
Categories	Diseases or Functions Annotation	p-value	Predicted Activation State	Activation z-score	Molecules	# Molecules
Cellular Movement,Hematological System Development and Function,Immune Cell Trafficking,Lymphoid Tissue Structure and Development	Homing of lymphocytes	0.00025		-1.59	CCL17,CCL25,CCL28,CCR1,CCR7,CH25H,ENPP2,FYN,ITGB7,MYLK,S1PR3,SOCS3,THBS1	13
Cellular Movement,Immune Cell Trafficking,Lymphoid Tissue Structure and Development	Homing of lymphatic system cells	3.05e-05		-1.395	BMP2,CCL17,CCL25,CCL28,CCR1,CCR7,CH25H,ENPP2,FYN,HGF,ITGB7,MYLK,S1PR3,SOCS3,THBS1	15
Cellular Movement,Immune Cell Trafficking,Lymphoid Tissue Structure and Development	Chemotaxis of lymphatic system cells	4.39e-05		-0.995	BMP2,CCL17,CCL25,CCL28,CCR1,CCR7,CH25H,FYN,HGF,MYLK,S1PR3,SOCS3,THBS1	13
Cellular Development,Cellular Growth and Proliferation,Hematological System Development and Function,Lymphoid Tissue Structure and Development	Cell proliferation of T lymphocytes	6.31e-06		-0.711	A2M,ABCG1,APOE,BHLHE40,CCL17,CCL25,CCR7,CD274,CD5,CEBPB,CHST3,CRLF2,DLG5,EHD4,FYN,GFI1,HMOX1,HSPA5,ICOS,IL1B,IL23A,IL6R,LGALS1,MDK,NDFIP1,NPY,P2RX7,PRKCA,SCGB1A1,SLC3A2,SOCS3,TBX21,TGFB2,THBS1,TNFRSF18,TNFRSF1B,TNFSF4,TSC22D3,VEGFA	39
Cellular Development,Cellular Growth and Proliferation,Hematological System Development and Function,Lymphoid Tissue Structure and Development	Proliferation of CD4+ T-lymphocytes	3.2e-05		-0.647	ABCG1,BHLHE40,CCL17,CD274,CD5,CEBPB,EHD4,HMOX1,NDFIP1,SOCS3	10
Hematological System Development and Function,Lymphoid Tissue Structure and Development,Tissue Morphology	Quantity of gamma-delta T lymphocytes	0.000364		-0.647	CCL25,CCR7,GPR18,HESX1,IL23A,JAG2,PTCRA	7
Cellular Development,Cellular Growth and Proliferation,Hematological System Development and Function,Lymphoid Tissue Structure and Development	Proliferation of mononuclear leukocytes	6.13e-07		-0.186	A2M,ABCG1,APOE,BHLHE40,CCL17,CCL25,CCR7,CD274,CD5,CEBPB,CHST3,CRLF2,CSF1R,CYBB,DLG5,EHD4,FCER2,FYN,GFI1,HCK,HMOX1,HSPA5,ICOS,IKZF2,IL1B,IL23A,IL6R,LGALS1,MDK,NDFIP1,NPY,P2RX7,PRKCA,PRKCZ,PTCRA,SCGB1A1,SDC1,SLC3A2,SOCS3,ST6GAL1,TBX21,TGFB2,THBS1,TNFRSF18,TNFRSF1B,TNFSF4,TSC22D3,ULBP1,VEGFA	49
Hematological System Development and Function,Lymphoid Tissue Structure and Development,Tissue Morphology	Quantity of CD4+ T-lymphocytes	0.0004		-0.18	APOE,BHLHE40,CCR1,CCR7,CD274,CD5,FYN,GPR132,ICOS,ITGB7,PRDM11,PRKACB,TBX21,THBS1	14
Cellular Development,Cellular Growth and Proliferation,Hematological System Development and Function,Lymphoid Tissue Structure and Development	Proliferation of immune cells	4.94e-07		-0.082	A2M,ABCG1,APOE,BHLHE40,CCL17,CCL25,CCR7,CD274,CD5,CEBPB,CHST3,CRLF2,CSF1R,CYBB,DLG5,EHD4,FCER2,FYN,GFI1,HCK,HGF,HMOX1,HOXB7,HSPA5,ICOS,IKZF2,IL1B,IL23A,IL6R,LGALS1,MDK,NDFIP1,NPY,P2RX7,PRKCA,PRKCZ,PTCRA,SCGB1A1,SDC1,SLC3A2,SOCS3,ST6GAL1,TBX21,TGFB2,THBS1,TNFRSF18,TNFRSF1B,TNFSF4,TSC22D3,ULBP1,VEGFA	51
Cellular Growth and Proliferation,Lymphoid Tissue Structure and Development	Proliferation of lymphatic system cells	7.78e-08		-0.024	A2M,ABCG1,APOE,BHLHE40,BMP2,CCL17,CCL25,CCR7,CD274,CD5,CEBPB,CHST3,CRLF2,CSF1R,CYBB,DLG5,EHD4,F2R,FCER2,FYN,GFI1,HCK,HGF,HMOX1,HSPA5,ICOS,IKZF2,IL1B,IL23A,IL6R,LGALS1,MDK,NDFIP1,NPY,P2RX7,PRKCA,PRKCZ,PTCRA,SCGB1A1,SDC1,SETBP1,SLC3A2,SNAI1,SOCS3,ST6GAL1,TBX21,TGFB2,THBS1,TNFRSF18,TNFRSF1B,TNFSF4,TSC22D3,ULBP1,VEGFA	54
Hematological System Development and Function,Lymphoid Tissue Structure and Development,Tissue Morphology	Quantity of T lymphocytes	1.6e-06		-0.001	APOE,BHLHE40,CCL25,CCR1,CCR7,CD274,CD5,CHST3,CRLF2,DDIT3,EPHA4,FYN,GFI1,GPR132,GPR18,HCST,HESX1,ICOS,IL23A,IL6R,ITGB7,JAG2,LAMA3,LGALS1,MDK,NDFIP1,NPY,P2RX7,PRDM11,PRKACB,PTCRA,SOCS3,TBX21,THBS1,TNFRSF18,TNFRSF1B,TNFSF4,VEGFA	38
Cellular Development,Cellular Growth and Proliferation,Hematological System Development and Function,Lymphoid Tissue Structure and Development	Proliferation of lymphocytes	9.68e-07		0.028	A2M,ABCG1,APOE,BHLHE40,CCL17,CCL25,CCR7,CD274,CD5,CEBPB,CHST3,CRLF2,CYBB,DLG5,EHD4,FCER2,FYN,GFI1,HCK,HMOX1,HSPA5,ICOS,IKZF2,IL1B,IL23A,IL6R,LGALS1,MDK,NDFIP1,NPY,P2RX7,PRKCA,PRKCZ,PTCRA,SCGB1A1,SDC1,SLC3A2,SOCS3,ST6GAL1,TBX21,TGFB2,THBS1,TNFRSF18,TNFRSF1B,TNFSF4,TSC22D3,ULBP1,VEGFA	48
Cell-mediated Immune Response,Cellular Development,Cellular Function and Maintenance,Cellular Growth and Proliferation,Embryonic Development,Hematological System Development and Function,Hematopoiesis,Lymphoid Tissue Structure and Development,Organ Development,Organismal Development,Tissue Development	Differentiation of T lymphocytes	0.000172		0.056	BHLHE40,BMP2,CD274,CEBPB,EPHA4,FZD8,GFI1,ICOS,IKZF2,IL1B,IL23A,IL6R,JAG2,MDK,NDFIP1,P2RX7,PIK3R6,PRKCA,PTCRA,SLC3A2,SOCS2,SOCS3,TBX21,TNFRSF18,TNFSF4	25
Lymphoid Tissue Structure and Development,Tissue Morphology	Quantity of lymphoid cells	3.38e-09		0.228	ABCG1,APOE,BHLHE40,CCL25,CCL28,CCR1,CCR7,CD274,CD5,CEBPB,CHST3,CRLF2,CSF1R,DDIT3,EPHA4,FCGR1A,FYN,GFI1,GPR132,GPR18,HCST,HESX1,HGF,ICOS,IL1B,IL23A,IL6R,ITGB7,JAG2,JCHAIN,LAMA3,LGALS1,LGMN,MATK,MDK,MGAT5B,NDFIP1,NPY,P2RX7,PIK3R6,PRDM11,PRKACB,PTCRA,S1PR3,SDC1,SOCS3,ST6GAL1,TBX21,THBS1,TNFRSF18,TNFRSF1B,TNFSF4,VEGFA,YEATS4	54
Lymphoid Tissue Structure and Development,Tissue Morphology	Quantity of lymphatic system cells	1.77e-08		0.262	ABCG1,APOE,BHLHE40,CCL25,CCL28,CCR1,CCR7,CD274,CD5,CEBPB,CHST3,CRLF2,CSF1R,DDIT3,EPHA4,FCGR1A,FYN,GFI1,GPR132,GPR18,HCK,HCST,HESX1,HGF,ICOS,IL1B,IL23A,IL6R,ITGB7,JAG2,JCHAIN,LAMA3,LGALS1,LGMN,MATK,MDK,MGAT5B,NDFIP1,NPY,P2RX7,PIK3R6,PRDM11,PRKACB,PTCRA,S1PR3,SDC1,SOCS3,ST6GAL1,TBX21,THBS1,TNFRSF18,TNFRSF1B,TNFSF4,VEGFA,YEATS4	55
Cell-mediated Immune Response,Cellular Development,Cellular Function and Maintenance,Cellular Growth and Proliferation,Embryonic Development,Hematological System Development and Function,Hematopoiesis,Lymphoid Tissue Structure and Development,Organ Development,Organismal Development,Tissue Development	T cell development	2.71e-05		0.276	ABCG1,BHLHE40,BMP2,CCR7,CD274,CD5,CEBPB,EPHA4,FYN,FZD8,GFI1,ICOS,IKZF2,IL1B,IL23A,IL6R,JAG2,LAMA3,LGALS1,MDK,NDFIP1,P2RX7,PIK3R6,PRKCA,PRKCZ,PTCRA,SLC3A2,SOCS2,SOCS3,TBX21,TNFRSF18,TNFRSF1B,TNFSF4,VEGFA	34
Hematological System Development and Function,Lymphoid Tissue Structure and Development,Tissue Morphology	Quantity of lymphocytes	8e-09		0.345	ABCG1,APOE,BHLHE40,CCL25,CCL28,CCR1,CCR7,CD274,CD5,CEBPB,CHST3,CRLF2,CSF1R,DDIT3,EPHA4,FCGR1A,FYN,GFI1,GPR132,GPR18,HCST,HESX1,HGF,ICOS,IL23A,IL6R,ITGB7,JAG2,JCHAIN,LAMA3,LGALS1,LGMN,MATK,MDK,MGAT5B,NDFIP1,NPY,P2RX7,PIK3R6,PRDM11,PRKACB,PTCRA,S1PR3,SDC1,SOCS3,ST6GAL1,TBX21,THBS1,TNFRSF18,TNFRSF1B,TNFSF4,VEGFA,YEATS4	53
Cellular Development,Cellular Growth and Proliferation,Hematological System Development and Function,Hematopoiesis,Lymphoid Tissue Structure and Development,Tissue Development	Leukopoiesis	7.71e-06		0.493	ABCG1,BHLHE40,BMP2,CCL17,CCR7,CD274,CD5,CEBPB,CEBPG,CRLF2,CSF1R,CYBB,DNAJB9,EEF1A2,EPHA4,ERN1,FCGR1A,FYN,FZD8,GFI1,HGF,ICOS,IKZF2,IL1B,IL23A,IL6R,JAG2,LAMA3,LGALS1,MATK,MDK,NDFIP1,P2RX7,PAX6,PIK3R6,PRKCA,PRKCZ,PTCRA,SLC3A2,SNAI1,SOCS2,SOCS3,ST6GAL1,TBX21,TESC,TNFRSF18,TNFRSF1B,TNFSF4,VEGFA	49
Cellular Development,Cellular Growth and Proliferation,Hematological System Development and Function,Hematopoiesis,Lymphoid Tissue Structure and Development,Tissue Development	Hematopoiesis of mononuclear leukocytes	7.52e-05		0.551	ABCG1,BHLHE40,BMP2,CCR7,CD274,CD5,CEBPB,CEBPG,CRLF2,CSF1R,DNAJB9,EPHA4,ERN1,FYN,FZD8,GFI1,HGF,ICOS,IKZF2,IL1B,IL23A,IL6R,JAG2,LAMA3,LGALS1,MDK,NDFIP1,P2RX7,PIK3R6,PRKCA,PRKCZ,PTCRA,SLC3A2,SNAI1,SOCS2,SOCS3,TBX21,TNFRSF18,TNFRSF1B,TNFSF4,VEGFA	41
Cell-mediated Immune Response,Cellular Development,Cellular Function and Maintenance,Cellular Growth and Proliferation,Embryonic Development,Hematological System Development and Function,Hematopoiesis,Lymphoid Tissue Structure and Development,Organ Development,Organismal Development,Tissue Development	Generation of helper T lymphocytes	0.000211		0.943	CD5,ICOS,IL1B,IL23A,SOCS2,SOCS3,TBX21,TNFSF4	8
Cellular Development,Cellular Growth and Proliferation,Embryonic Development,Hematological System Development and Function,Hematopoiesis,Lymphoid Tissue Structure and Development,Organ Development,Organismal Development,Tissue Development	Lymphopoiesis	7.53e-05		0.997	ABCG1,BHLHE40,BMP2,CCR7,CD274,CD5,CEBPB,CEBPG,CRLF2,DNAJB9,EPHA4,ERN1,FYN,FZD8,GFI1,ICOS,IKZF2,IL1B,IL23A,IL6R,JAG2,LAMA3,LGALS1,MDK,NDFIP1,P2RX7,PIK3R6,PRKCA,PRKCZ,PTCRA,SLC3A2,SNAI1,SOCS2,SOCS3,TBX21,TNFRSF18,TNFRSF1B,TNFSF4,VEGFA	39
Cellular Development,Cellular Growth and Proliferation,Hematological System Development and Function,Lymphoid Tissue Structure and Development	Proliferative capacity of regulatory T lymphocytes	0.0002		1.203	ICOS,IL6R,MDK,SOCS3,TBX21,TNFRSF18,VEGFA	7
Cell-mediated Immune Response,Cellular Development,Cellular Function and Maintenance,Cellular Growth and Proliferation,Embryonic Development,Hematological System Development and Function,Hematopoiesis,Lymphoid Tissue Structure and Development,Organ Development,Organismal Development,Tissue Development	Differentiation of CD4+ T-lymphocytes	0.000225		1.226	BHLHE40,CD274,IL1B,IL23A,NDFIP1,SOCS2,SOCS3,TBX21,TNFRSF18	9
Hematological System Development and Function,Lymphoid Tissue Structure and Development,Tissue Morphology	Quantity of helper T lymphocytes	0.000216		1.394	APOE,CD274,ICOS,IL23A,IL6R,LGALS1,NDFIP1,SOCS3,TBX21,TNFRSF18,TNFSF4	11
Cellular Movement,Hematological System Development and Function,Humoral Immune Response,Immune Cell Trafficking,Lymphoid Tissue Structure and Development	Homing of Ab-secreting B cells	8.17e-06			CCL25,CCL28,ITGB7	3
Hematological System Development and Function,Lymphoid Tissue Structure and Development,Tissue Morphology	Morphology of lymphoid tissue	5.47e-05			ABCG1,APOE,BHLHE40,CCL25,CCR7,CD200,CEBPB,CSF1R,EPHA4,F2R,FYN,GFI1,H1-0,HCK,HCST,HMOX1,HOXB7,ICOS,ITGB7,JAG2,LGMN,LYPLA2,PPP1R15A,PRKCA,PRKCZ,PTCRA,S1PR3,SOCS3,TMEM204,TNFRSF18,TNFRSF1B,TSC22D3,VEGFA	33
Hematological System Development and Function,Immunological Disease,Lymphoid Tissue Structure and Development,Organ Morphology,Organismal Injury and Abnormalities,Tissue Morphology	Abnormal morphology of lymphoid organ	0.000251			CCL25,CCR7,CD200,CEBPB,CSF1R,F2R,FYN,GFI1,H1-0,HCK,HMOX1,HOXB7,ICOS,JAG2,LGMN,LYPLA2,PPP1R15A,PRKCA,PTCRA,S1PR3,SOCS3,TNFRSF18,TNFRSF1B,TSC22D3,VEGFA	25
Hematological System Development and Function,Lymphoid Tissue Structure and Development,Organ Morphology,Tissue Morphology	Morphology of lymphoid organ	0.00027			ABCG1,APOE,CCL25,CCR7,CD200,CEBPB,CSF1R,EPHA4,F2R,FYN,GFI1,H1-0,HCK,HCST,HMOX1,HOXB7,ICOS,JAG2,LGMN,LYPLA2,PPP1R15A,PRKCA,PTCRA,S1PR3,SOCS3,TNFRSF18,TNFRSF1B,TSC22D3,VEGFA	29
Hematological System Development and Function,Immunological Disease,Lymphoid Tissue Structure and Development,Organ Morphology,Organismal Injury and Abnormalities,Tissue Morphology	Abnormal morphology of lymph node T cell domain	0.000407			CCR7,CEBPB	2
Â© 2000-2021 QIAGEN. All rights reserved.

## Sheet: IPA-leukocyte movement
ID	Genes in dataset	Prediction (based on measurement direction)	Expr Log Ratio	Findings
CCL28	CCL28	Increased	4.349	Increases (11)
UNC5B	UNC5B	Decreased	4.199	Decreases (2)
HMOX1	HMOX1	Decreased	2.848	Decreases (6)
CH25H	CH25H	Affected	2.4	Affects (2)
EEF1A2	EEF1A2	Decreased	2.301	Decreases (1)
S1PR3	S1PR3	Increased	2.193	Increases (9)
PRKCZ	PRKCZ	Decreased	2.182	Decreases (2)
P2RX7	P2RX7	Increased	2.016	Increases (4)
ICOS	ICOS	Increased	1.896	Increases (9)
RGS16	RGS16	Decreased	1.868	Decreases (1)
LGMN	LGMN	Increased	1.719	Increases (2)
ADGRE2	ADGRE2	Affected	1.619	Affects (1)
TNFRSF18	TNFRSF18	Affected	1.61	Affects (1)
TREML2	TREML2	Increased	1.499	Increases (5)
ARHGEF5	ARHGEF5	Increased	1.474	Increases (4)
HCK	HCK	Increased	1.467	Increases (15)
ABCG1	ABCG1	Decreased	1.443	Decreases (3)
PPP1R15A	PPP1R15A	Affected	1.437	Affects (1)
GPR18	GPR18	Decreased	1.42	Decreases (3)
TRPM4	TRPM4	Affected	1.369	Affects (4)
IL23A	IL23A	Increased	1.325	Increases (3)
HSPA5	HSPA5	Decreased	1.269	Decreases (2)
PLTP	PLTP	Decreased	1.21	Decreases (4)
GPR132	GPR132	Increased	1.192	Increases (1)
CD5	CD5	Affected	1.166	Affects (2)
VEGFA	VEGFA	Decreased	1.15	Decreases (10)
TGFB2	TGFB2	Affected	1.12	Affects (1)
CD274	CD274	Decreased	1.118	Decreases (7)		PD-L1
LGALS1	LGALS1	Decreased	1.099	Decreases (17)
FYN	FYN	Increased	1.041	Increases (5)
CYBB	CYBB	Increased	1.033	Increases (7)
SCGB1A1	SCGB1A1	Decreased	1.027	Decreases (1)
MYLK	MYLK	Decreased	-1.003	Increases (7)
EPAS1	EPAS1	Decreased	-1.012	Increases (2)
ITGA9	ITGA9	Decreased	-1.013	Increases (3)
PRKCA	PRKCA	Decreased	-1.042	Increases (6)
ITGB7	ITGB7	Decreased	-1.099	Increases (14)
MDK	MDK	Decreased	-1.103	Increases (14)
IL1B	IL1B	Decreased	-1.121	Increases (59)
CCR7	CCR7	Decreased	-1.122	Increases (87)
F2R	F2R	Decreased	-1.124	Increases (3)
HGF	HGF	Decreased	-1.202	Increases (8)
IL6R	IL6R	Decreased	-1.204	Increases (5)
TNFSF4	TNFSF4	Decreased	-1.347	Increases (4)
CCL25	CCL25	Decreased	-1.362	Increases (28)
SDC1	SDC1	Decreased	-1.399	Increases (2)
NPR1	NPR1	Decreased	-1.4	Increases (1)
TNFRSF1B	TNFRSF1B	Increased	-1.482	Decreases (8)
THBS1	THBS1	Decreased	-1.556	Increases (16)
ENPP2	ENPP2	Decreased	-1.691	Increases (10)
© 2000-2020 QIAGEN. All rights reserved.

## Sheet: IPA-neoplasia of cells
ID	Genes in dataset	Prediction (based on measurement direction)	Expr Log Ratio	Findings
ZNF841	ZNF841	Affected	5.045	Affects (1)
BEX4	BEX4	Affected	4.322	Affects (1)
NDFIP1	NDFIP1	Affected	3.733	Affects (1)
H1F0	H1-0	Affected	3.385	Affects (1)
CTPS2	CTPS2	Affected	3.26	Affects (1)
ZDHHC21	ZDHHC21	Affected	3.192	Affects (2)
ARMCX2	ARMCX2	Affected	3.08	Affects (1)
MT1E	MT1E	Affected	2.919	Affects (1)
HMOX1	HMOX1	Increased	2.848	Increases (5)
LAPTM4B	LAPTM4B	Increased	2.831	Increases (1)
NID2	NID2	Decreased	2.763	Decreases (1)
MFAP4	MFAP4	Affected	2.694	Affects (1)
TCEAL4	TCEAL4	Affected	2.652	Affects (1)
KLHDC8B	KLHDC8B	Affected	2.628	Affects (2)
CEMIP	CEMIP	Affected	2.614	Affects (2)
RAB39B	RAB39B	Affected	2.566	Affects (2)
GRIK5	GRIK5	Affected	2.419	Affects (2)
ERN1	ERN1	Affected	2.404	Affects (1)
CHFR	CHFR	Decreased	2.381	Decreases (2)
EEF1A2	EEF1A2	Affected	2.301	Affects (2)
KIF26A	KIF26A	Affected	2.296	Affects (3)
S1PR3	S1PR3	Affected	2.193	Affects (3)
PRKCZ	PRKCZ	Affected	2.182	Affects (3)
CRLF2	CRLF2	Affected	2.18	Affects (12)
FAM129A	NIBAN1	Affected	2.079	Affects (1)
CEBPB	CEBPB	Decreased	2.071	Decreases (11)
FMO4	FMO4	Affected	2.061	Affects (1)
HBEGF	HBEGF	Affected	2.021	Affects (1)
AFAP1L1	AFAP1L1	Increased	1.987	Increases (2)
PEG10	PEG10	Affected	1.975	Affects (2)
NSUN7	NSUN7	Affected	1.971	Affects (1)
EIF4E3	EIF4E3	Affected	1.958	Affects (1)
P2RY10	P2RY10	Affected	1.922	Affects (1)
ICOS	ICOS	Affected	1.896	Affects (18)
JAG2	JAG2	Increased	1.881	Increases (5)
TCEAL3	TCEAL3	Affected	1.879	Affects (2)
RGS16	RGS16	Affected	1.868	Affects (2)
MEF2B	MEF2B	Affected	1.809	Affects (10)
DTWD2	DTWD2	Affected	1.791	Affects (2)
PRKACB	PRKACB	Increased	1.737	Increases (2)
CBX4	CBX4	Affected	1.724	Affects (5)
SLC16A2	SLC16A2	Affected	1.72	Affects (1)
TRIM66	TRIM66	Affected	1.704	Affects (2)
FGD4	FGD4	Affected	1.703	Affects (1)
CCNA1	CCNA1	Increased	1.666	Increases (4)
MAP3K21	MAP3K21	Affected	1.665	Affects (8)
ADGRE2	ADGRE2	Affected	1.619	Affects (1)
WDR25	WDR25	Affected	1.616	Affects (2)
NFATC4	NFATC4	Affected	1.595	Affects (4)
HIST1H3I	H3C11	Affected	1.595	Affects (2)
Â© 2000-2021 QIAGEN. All rights reserved.

## Sheet: IPA-adhesion decreased
ID	Genes in dataset	Prediction (based on measurement direction)	Expr Log Ratio	Findings
CCL28	CCL28	Increased	4.349	Increases (5)
P2RX7	P2RX7	Increased	2.016	Increases (2)
ICOS	ICOS	Decreased	1.896	Decreases (3)
RGS16	RGS16	Decreased	1.868	Decreases (2)
ADGRE2	ADGRE2	Increased	1.619	Increases (1)
HCK	HCK	Increased	1.467	Increases (4)
PLTP	PLTP	Decreased	1.21	Decreases (1)
GPR132	GPR132	Decreased	1.192	Decreases (2)
GH1	GH1	Increased	1.15	Increases (1)
VEGFA	VEGFA	Increased	1.15	Increases (8)
FCGR1A	FCGR1A	Decreased	1.122	Decreases (1)
LGALS1	LGALS1	Increased	1.099	Increases (1)
FYN	FYN	Increased	1.041	Increases (1)
CYBB	CYBB	Decreased	1.033	Decreases (2)
ITGB7	ITGB7	Affected	-1.099	Affects (1)
IL1B	IL1B	Decreased	-1.121	Increases (19)
CCR7	CCR7	Decreased	-1.122	Increases (1)
F2R	F2R	Decreased	-1.124	Increases (3)
HGF	HGF	Decreased	-1.202	Increases (1)
IL6R	IL6R	Decreased	-1.204	Increases (2)
CCL25	CCL25	Decreased	-1.362	Increases (8)
A2M	A2M	Increased	-1.368	Decreases (1)
THBS1	THBS1	Decreased	-1.556	Increases (5)
CD200	CD200	Decreased	-1.564	Increases (2)
NPY	NPY	Decreased	-1.718	Increases (1)
CCR1	CCR1	Decreased	-1.816	Increases (3)
APOE	APOE	Decreased	-1.998	Increases (7)
MRC1	MRC1	Decreased	-2.005	Increases (1)
CCL17	CCL17	Decreased	-4.887	Increases (2)
Â© 2000-2021 QIAGEN. All rights reserved.

[truncated: 3 more sheets: IPA-leucocyte interaction alter, IPA-T lymphocyte prolif, IPA-cell morphology]
